# Supplementary material for: Transcriptomic insights into the mechanism of action of telomere-related biomarkers in rheumatoid arthritis
Source: Front Immunol. 2025 May 22;16:1585895. doi: 10.3389/fimmu.2025.1585895 (PMC12137363; doi:10.3389/fimmu.2025.1585895)
Supplement: Supplementary file 2 [file Table2.xlsx]

## Sheet:  reagents
Component	Volume
cDNA	3ul
2xUniversal Blue SYBR Green qPCR Master Mix	5ul
Forward primer (10µM)	1ul
Reverse primer (10µM)	1ul

## Sheet:  conditions
	temperature	time
predegeneration	95℃	1min
denaturation	95℃	20s
annealing	55℃	20s
extension	72℃	30s

## Sheet:  prime
primer	sequence
ABCC4 F	TACCAGGAGGTGAAGCCCAA
ABCC4 R	CCTCTCCAAGGTGCTGTGAG
S100A8 F	TGTCTCTGATGGCCTGAAGC
S100A8 R	CCCTGTAGACGGCATGGAAA
VAMP2 F	ACATTACTCGCAGGTGGTGG
VAMP2 R	GAGAAACCCGAAGTGGCAGA
PIM2 F	CGTGGAGTTGTCCATCGTGA
PIM2 R	GGGCACAGCAGTCATCAAAG
ISG20 F	TGCTGTGCTGTACGACAAGT
ISG20 R	GGAAGTCGTGCTTCAGGTCA
内参-GAPDH F	ATGGGCAGCCGTTAGGAAAG
内参-GAPDH R	AGGAAAAGCATCACCCGGAG
