# Supplementary material for: Transcriptomic insights into the mechanism of action of telomere-related biomarkers in rheumatoid arthritis
Source: Front Immunol. 2025 May 22;16:1585895. doi: 10.3389/fimmu.2025.1585895 (PMC12137363; doi:10.3389/fimmu.2025.1585895)
Supplement: Supplementary file 3 [file Table3.xlsx]

## Sheet: 03.TRDEGs_GO
	ONTOLOGY	ID	Description	GeneRatio	BgRatio	pvalue	p.adjust	qvalue	geneID	Count
GO:0032200	BP	GO:0032200	telomere organization	40/523	187/18870	2.80414607388988e-24	7.16216410570594e-21	5.6555902139149e-21	TNKS1BP1/TELO2/MAP2K7/INO80E/DOT1L/BRCA2/XRCC3/UPF1/SIRT6/ERCC1/INO80B/MAPK3/SMG6/ATR/ACD/PCNA/PNKP/SLX4/PML/ZBTB48/XRN1/EZH2/ATM/CCT2/BLM/HAT1/GNL3/RTEL1/RECQL4/TFPT/EXO1/MAPK15/CCNE2/NEK2/SRC/PRKCQ/CCNE1/PKIB/AURKB/ZSCAN4	40
GO:0000723	BP	GO:0000723	telomere maintenance	37/523	156/18870	3.16699717254297e-24	7.16216410570594e-21	5.6555902139149e-21	TNKS1BP1/TELO2/MAP2K7/INO80E/BRCA2/XRCC3/UPF1/SIRT6/ERCC1/INO80B/MAPK3/SMG6/ATR/ACD/PCNA/PNKP/SLX4/PML/ZBTB48/XRN1/ATM/CCT2/BLM/GNL3/RTEL1/RECQL4/TFPT/EXO1/MAPK15/CCNE2/NEK2/SRC/PRKCQ/CCNE1/PKIB/AURKB/ZSCAN4	37
GO:0033044	BP	GO:0033044	regulation of chromosome organization	44/523	247/18870	3.52620196773697e-23	5.31633716669143e-20	4.19803623737948e-20	NUMA1/MAP2K7/MAD1L1/SMARCC2/INO80E/SMARCA4/XRCC3/INCENP/UPF1/SIRT6/ERCC1/INO80B/MAPK3/SMG6/ATR/ACD/TRIM28/PNKP/NAA10/SLX4/PML/XRN1/ATM/NCAPG/GEN1/CCT2/TOP2A/GNL3/RTEL1/CDK1/TFPT/MAPK15/CCNB1/NDC80/NEK2/CENPF/SRC/CDC20/TRIP13/PRKCQ/CDCA8/RMI2/PKIB/AURKB	44
GO:0051054	BP	GO:0051054	positive regulation of DNA metabolic process	45/523	298/18870	1.15646011191748e-20	1.30766727155069e-17	1.03259714729895e-17	MAP2K7/SMARCC2/CHTF18/INO80E/KMT5C/SMARCA4/TFRC/MECP2/DMAP1/SIRT6/ERCC1/INO80B/MAPK3/PIAS4/ATR/ACD/TRIM28/SMCHD1/PCNA/PNKP/SLX4/PML/RAD51AP1/ATM/ATAD5/CCT2/GNL3/RTEL1/NFATC1/CDK1/TFPT/RFC4/FGFR4/MAPK15/DBF4B/CCNA2/GLI2/FANCB/NEK2/GLI1/PRKD2/PRKCQ/GREM1/PKIB/AURKB	45
GO:0006260	BP	GO:0006260	DNA replication	43/523	278/18870	3.34778103378036e-20	3.02840272315772e-17	2.39137285212985e-17	PTMS/CHTF18/INO80E/TOPBP1/BRCA2/CDK9/PPP2R1A/UPF1/REPIN1/MUS81/RECQL/INO80B/ATR/PCNA/PNKP/SLX4/GRWD1/RBBP8/ATAD5/GEN1/POLL/PURA/BLM/POLE2/RECQL5/RTEL1/RECQL4/CDK1/TFPT/RFC4/HELB/LIG1/CCNE2/DBF4B/POLD1/CCNA2/GLI2/CHEK1/ORC1/GLI1/CDC45/CCNE1/RMI2	43
GO:0000075	BP	GO:0000075	cell cycle checkpoint signaling	36/523	192/18870	6.2104967752277e-20	4.68167948572581e-17	3.69687992251712e-17	TELO2/MAD1L1/CCAR2/TOPBP1/FOXO4/FZR1/DOT1L/BRCA2/XRCC3/INCENP/MUS81/PRPF19/NABP1/ATR/PML/RBBP8/ATM/MDC1/GEN1/RAD1/BLM/RAD9A/CDK1/BRIP1/FANCD2/CCNB1/NDC80/CENPF/CHEK1/ORC1/CDC45/CLSPN/CDC20/TRIP13/CDCA8/AURKB	36
GO:1901987	BP	GO:1901987	regulation of cell cycle phase transition	53/523	456/18870	7.21663964685179e-19	4.66298016038723e-16	3.68211403334859e-16	TELO2/MAD1L1/SMARCC2/CCAR2/TOPBP1/FOXO4/FZR1/DOT1L/BRCA2/SMARCA4/XRCC3/TBX2/INCENP/MECP2/TFAP4/MUS81/PRPF19/NABP1/CDK10/ATR/DDX3X/PML/EZH2/RBBP8/ATM/MDC1/ATAD5/GEN1/RAD1/BLM/AURKA/RAD9A/CDK1/CDC25B/BRIP1/FANCD2/MAPK15/DBF4B/CCNB1/NDC80/CENPF/CHEK1/ORC1/GLI1/PLCG2/CDC45/CLSPN/CDC20/TRIP13/CDC25A/CDCA8/FHL1/AURKB	53
GO:0006302	BP	GO:0006302	double-strand break repair	43/523	307/18870	1.60272059777151e-18	9.0613815796507e-16	7.15530393189309e-16	TNKS1BP1/SMARCC2/KMT5C/BRCA2/SMARCA4/XRCC3/MPND/DMAP1/SIRT6/MUS81/RECQL/PRPF19/NABP1/ERCC1/PIAS4/ATR/SMCHD1/PNKP/SLX4/XRCC4/OGG1/PML/MTA1/RAD51AP1/RBBP8/ATM/GEN1/POLL/POLM/BLM/RECQL5/RTEL1/RECQL4/HELB/BRIP1/FANCD2/FANCB/CHEK1/CDC45/TRIP13/ANKLE1/XRCC2/RMI2	43
GO:0045786	BP	GO:0045786	negative regulation of cell cycle	49/523	407/18870	3.77221856782148e-18	1.89574939802851e-15	1.49697515796705e-15	TELO2/MAD1L1/HEXIM1/CCAR2/TOPBP1/FOXO4/FZR1/DOT1L/BRCA2/XRCC3/INCENP/TFAP4/MUS81/PRPF19/NABP1/ATR/KAT2A/HEXIM2/NAA10/PML/MEN1/EZH2/RBBP8/ATM/MDC1/GEN1/RAD1/BLM/CEBPA/RAD9A/CDK1/BRIP1/FANCD2/CCNB1/NDC80/NEK2/CENPF/NR2F2/CHEK1/MAPK12/ORC1/CDC45/CLSPN/CDC20/TRIP13/CDCA8/FHL1/BMP7/AURKB	49
GO:0071897	BP	GO:0071897	DNA biosynthetic process	34/523	194/18870	6.17419499972373e-18	2.79258839837504e-15	2.20516248779606e-15	TNKS1BP1/TELO2/MAP2K7/CHTF18/MAPK3/SMG6/ATR/ACD/PCNA/PNKP/MEN1/XRN1/ATM/POLL/POLM/CCT2/POLE2/NFATC1/RFC4/FGFR4/LIG1/MAPK15/POLD1/CCNA2/NEK2/CENPF/SRC/CHEK1/PRKD2/PRKCQ/GREM1/CERS1/PKIB/AURKB	34
GO:0006310	BP	GO:0006310	DNA recombination	44/523	340/18870	1.36052960506879e-17	5.59425036702376e-15	4.41748990430469e-15	INO80E/KMT5C/TOPBP1/BRCA2/XRCC3/TFRC/DMAP1/SIRT6/MUS81/RECQL/NABP1/ERCC1/INO80B/PIAS4/KPNA2/SMCHD1/SLX4/XRCC4/RAD51AP1/RBBP8/ATM/ATAD5/GEN1/POLL/POLM/BLM/RECQL5/TOP2A/RTEL1/RECQL4/TFPT/HELB/BRIP1/FANCD2/EXO1/HMGB3/FANCB/CHEK1/CDC45/TRIP13/ANKLE1/XRCC2/RMI2/ZSCAN4	44
GO:0010948	BP	GO:0010948	negative regulation of cell cycle process	42/523	320/18870	4.56402807928874e-17	1.72025825021858e-14	1.35839888359883e-14	TELO2/MAD1L1/CCAR2/TOPBP1/FOXO4/FZR1/DOT1L/BRCA2/XRCC3/INCENP/MUS81/PRPF19/NABP1/ATR/KAT2A/NAA10/PML/EZH2/RBBP8/ATM/MDC1/GEN1/RAD1/BLM/RAD9A/CDK1/BRIP1/FANCD2/CCNB1/NDC80/NEK2/CENPF/CHEK1/ORC1/CDC45/CLSPN/CDC20/TRIP13/CDCA8/FHL1/BMP7/AURKB	42
GO:0032204	BP	GO:0032204	regulation of telomere maintenance	25/523	104/18870	6.4438513225245e-17	2.24196457936756e-14	1.77036336334621e-14	MAP2K7/INO80E/UPF1/SIRT6/ERCC1/INO80B/MAPK3/SMG6/ATR/ACD/PNKP/SLX4/PML/XRN1/ATM/CCT2/GNL3/RTEL1/TFPT/MAPK15/NEK2/SRC/PRKCQ/PKIB/AURKB	25
GO:2000278	BP	GO:2000278	regulation of DNA biosynthetic process	26/523	117/18870	1.22732609772105e-16	3.96513995713737e-14	3.13106575155453e-14	MAP2K7/CHTF18/MAPK3/SMG6/ATR/ACD/PCNA/PNKP/MEN1/XRN1/ATM/CCT2/NFATC1/RFC4/FGFR4/MAPK15/CCNA2/NEK2/SRC/CHEK1/PRKD2/PRKCQ/GREM1/CERS1/PKIB/AURKB	26
GO:0032206	BP	GO:0032206	positive regulation of telomere maintenance	21/523	70/18870	1.45710852131083e-16	4.39366789459259e-14	3.46945207916326e-14	MAP2K7/INO80E/SIRT6/ERCC1/INO80B/MAPK3/ATR/ACD/PNKP/SLX4/PML/ATM/CCT2/GNL3/RTEL1/TFPT/MAPK15/NEK2/PRKCQ/PKIB/AURKB	21
GO:2001252	BP	GO:2001252	positive regulation of chromosome organization	25/523	109/18870	2.14386191678529e-16	6.06042965601241e-14	4.78560755503453e-14	NUMA1/MAP2K7/INO80E/SIRT6/ERCC1/INO80B/MAPK3/ATR/ACD/TRIM28/PNKP/SLX4/PML/ATM/NCAPG/CCT2/GNL3/RTEL1/CDK1/TFPT/MAPK15/NEK2/PRKCQ/PKIB/AURKB	25
GO:1901988	BP	GO:1901988	negative regulation of cell cycle phase transition	38/523	277/18870	3.41547553974875e-16	9.08717403899036e-14	7.17567090177556e-14	TELO2/MAD1L1/CCAR2/TOPBP1/FOXO4/FZR1/DOT1L/BRCA2/XRCC3/INCENP/MUS81/PRPF19/NABP1/ATR/PML/EZH2/RBBP8/ATM/MDC1/GEN1/RAD1/BLM/RAD9A/CDK1/BRIP1/FANCD2/CCNB1/NDC80/CENPF/CHEK1/ORC1/CDC45/CLSPN/CDC20/TRIP13/CDCA8/FHL1/AURKB	38
GO:2000573	BP	GO:2000573	positive regulation of DNA biosynthetic process	20/523	69/18870	1.63914236300477e-15	4.11880050437253e-13	3.2524035308042e-13	MAP2K7/CHTF18/MAPK3/ATR/ACD/PCNA/PNKP/ATM/CCT2/NFATC1/RFC4/FGFR4/MAPK15/CCNA2/NEK2/PRKD2/PRKCQ/GREM1/PKIB/AURKB	20
GO:0007093	BP	GO:0007093	mitotic cell cycle checkpoint signaling	27/523	142/18870	2.03020609046864e-15	4.83295902483667e-13	3.81633754291419e-13	MAD1L1/TOPBP1/FOXO4/FZR1/XRCC3/INCENP/MUS81/NABP1/PML/RBBP8/ATM/MDC1/GEN1/BLM/RAD9A/CDK1/FANCD2/CCNB1/NDC80/CENPF/CHEK1/ORC1/CLSPN/CDC20/TRIP13/CDCA8/AURKB	27
GO:0010833	BP	GO:0010833	telomere maintenance via telomere lengthening	21/523	81/18870	3.88380235603111e-15	8.78321902816436e-13	6.93565336527029e-13	TNKS1BP1/TELO2/MAP2K7/MAPK3/SMG6/ATR/ACD/PNKP/SLX4/ZBTB48/XRN1/ATM/CCT2/RTEL1/MAPK15/NEK2/SRC/PRKCQ/PKIB/AURKB/ZSCAN4	21
GO:0006261	BP	GO:0006261	DNA-templated DNA replication	28/523	161/18870	6.66147985040436e-15	1.43475587444662e-12	1.13295243771539e-12	CHTF18/TOPBP1/BRCA2/CDK9/UPF1/MUS81/RECQL/ATR/PCNA/PNKP/RBBP8/ATAD5/GEN1/PURA/BLM/POLE2/RECQL5/RTEL1/RECQL4/RFC4/HELB/LIG1/CCNE2/DBF4B/POLD1/ORC1/CDC45/CCNE1	28
GO:2001251	BP	GO:2001251	negative regulation of chromosome organization	21/523	94/18870	9.70432261475183e-14	1.9951205084783e-11	1.5754433795145e-11	MAD1L1/XRCC3/INCENP/ERCC1/SMG6/ACD/NAA10/SLX4/XRN1/ATM/GEN1/TOP2A/RTEL1/CCNB1/NDC80/CENPF/SRC/CDC20/TRIP13/CDCA8/AURKB	21
GO:0044772	BP	GO:0044772	mitotic cell cycle phase transition	46/523	470/18870	1.0672952775795e-13	2.09885936543134e-11	1.6573605843603e-11	MAD1L1/SMARCC2/TOPBP1/FOXO4/FZR1/SMARCA4/XRCC3/INCENP/MECP2/CTDP1/TFAP4/NABP1/CDK10/CALM3/BRSK2/DDX3X/PML/EZH2/RBBP8/ATM/PIM2/ATAD5/GEN1/BLM/CDK18/AURKA/CDK1/CDC25B/CCNE2/DBF4B/CCNB1/NDC80/CCNA2/CENPF/CHEK1/ORC1/E2F2/CLSPN/CDC20/TRIP13/CCNE1/CDC25A/CDCA8/CAMK2A/FHL1/AURKB	46
GO:0051321	BP	GO:0051321	meiotic cell cycle	35/523	287/18870	1.88090661992023e-13	3.48199728640779e-11	2.74955299644661e-11	NUMA1/MYH9/SUN2/FZR1/BRCA2/PPP2R1A/INCENP/MUS81/ACTR3/SLX4/FOXJ2/RAD51AP1/RBBP8/ATM/RAD1/TOP2A/AURKA/CDC25B/BRIP1/FANCD2/MEI1/EXO1/MAPK15/CCNE2/NDC80/NEK2/SGO1/CDC20/TRIP13/ANKLE1/XRCC2/CCNE1/CDC25A/TDRD1/PSMA8	35
GO:0000280	BP	GO:0000280	nuclear division	44/523	441/18870	1.92460606146794e-13	3.48199728640779e-11	2.74955299644661e-11	NUMA1/MAD1L1/NUDC/FZR1/BRCA2/XRCC3/PPP2R1A/INCENP/CTDP1/MUS81/ACTR3/SLX4/FOXJ2/RAD51AP1/ATM/NCAPG/GEN1/RAD1/TOP2A/AURKA/CDK1/CDC25B/BRIP1/FANCD2/MEI1/MAPK15/CCNE2/CCNB1/NDC80/KIF4A/NEK2/CENPF/CHEK1/MKI67/SGO1/CDC20/TRIP13/ANKLE1/CCNE1/CDCA8/BMP7/AURKB/PSMA8/HSPA1A	44
GO:1904356	BP	GO:1904356	regulation of telomere maintenance via telomere lengthening	17/523	61/18870	4.51824902222174e-13	7.86001551058035e-11	6.20664734105196e-11	MAP2K7/MAPK3/SMG6/ATR/ACD/PNKP/SLX4/XRN1/ATM/CCT2/RTEL1/MAPK15/NEK2/SRC/PRKCQ/PKIB/AURKB	17
GO:0051972	BP	GO:0051972	regulation of telomerase activity	15/523	46/18870	8.32267661482959e-13	1.39420245662497e-10	1.10092950308448e-10	MAP2K7/MAPK3/SMG6/ACD/PNKP/MEN1/CCT2/MAPK15/NEK2/SRC/PRKCQ/GREM1/CERS1/PKIB/AURKB	15
GO:0044839	BP	GO:0044839	cell cycle G2/M phase transition	25/523	155/18870	1.11428362057492e-12	1.79996600566442e-10	1.42133997165816e-10	TOPBP1/FOXO4/FZR1/MECP2/NABP1/CALM3/BRSK2/RBBP8/ATM/ATAD5/BLM/AURKA/CDK1/CDC25B/DBF4B/CCNB1/NDC80/CCNA2/CENPF/CHEK1/ORC1/CLSPN/CDC25A/FHL1/AURKB	25
GO:1904353	BP	GO:1904353	regulation of telomere capping	12/523	26/18870	1.23035409701567e-12	1.918928131311e-10	1.51527820369299e-10	MAP2K7/ERCC1/MAPK3/SMG6/PNKP/ATM/RTEL1/MAPK15/NEK2/PRKCQ/PKIB/AURKB	12
GO:0000724	BP	GO:0000724	double-strand break repair via homologous recombination	26/523	175/18870	2.76975494332696e-12	4.06088126293173e-10	3.2066677042781e-10	BRCA2/XRCC3/DMAP1/SIRT6/MUS81/RECQL/NABP1/PIAS4/SMCHD1/SLX4/RAD51AP1/RBBP8/ATM/GEN1/POLL/BLM/RECQL5/RTEL1/RECQL4/HELB/FANCB/CHEK1/CDC45/ANKLE1/XRCC2/RMI2	26
GO:0031570	BP	GO:0031570	DNA integrity checkpoint signaling	23/523	135/18870	2.78327037698173e-12	4.06088126293173e-10	3.2066677042781e-10	TELO2/CCAR2/TOPBP1/FOXO4/FZR1/DOT1L/BRCA2/MUS81/PRPF19/ATR/PML/ATM/MDC1/RAD1/BLM/RAD9A/CDK1/BRIP1/FANCD2/CHEK1/ORC1/CDC45/CLSPN	23
GO:0007004	BP	GO:0007004	telomere maintenance via telomerase	17/523	69/18870	4.0895208686293e-12	5.78028215275323e-10	4.56438957475632e-10	TNKS1BP1/TELO2/MAP2K7/MAPK3/SMG6/ATR/ACD/PNKP/XRN1/ATM/CCT2/MAPK15/NEK2/SRC/PRKCQ/PKIB/AURKB	17
GO:0000725	BP	GO:0000725	recombinational repair	26/523	179/18870	4.70806181153066e-12	6.45289805259187e-10	5.09551952999156e-10	BRCA2/XRCC3/DMAP1/SIRT6/MUS81/RECQL/NABP1/PIAS4/SMCHD1/SLX4/RAD51AP1/RBBP8/ATM/GEN1/POLL/BLM/RECQL5/RTEL1/RECQL4/HELB/FANCB/CHEK1/CDC45/ANKLE1/XRCC2/RMI2	26
GO:0009314	BP	GO:0009314	response to radiation	41/523	428/18870	4.94859346104307e-12	6.58308477185229e-10	5.19832124251366e-10	TNKS1BP1/MAP2K7/CCAR2/CIRBP/TOPBP1/BRCA2/DNMT3A/TMEM109/MECP2/SIRT6/ECT2/NABP1/ERCC1/ATR/PCNA/PNKP/XRCC4/OGG1/PML/HIF1A/MEN1/MTA1/RAD51AP1/ATM/SLC7A11/PDE1B/RAD1/BLM/RAD9A/FANCD2/SOD2/POLD1/GPR52/XRCC2/FOS/CDC25A/USP2/PPP1R1B/CERS1/ABCC8/AURKB	41
GO:0000086	BP	GO:0000086	G2/M transition of mitotic cell cycle	23/523	140/18870	6.08966978687246e-12	7.80472491856097e-10	6.16298722289057e-10	TOPBP1/FOXO4/FZR1/MECP2/NABP1/CALM3/BRSK2/RBBP8/ATM/BLM/AURKA/CDK1/CDC25B/DBF4B/CCNB1/CCNA2/CENPF/CHEK1/ORC1/CLSPN/CDC25A/FHL1/AURKB	23
GO:0048285	BP	GO:0048285	organelle fission	44/523	488/18870	6.21202956153426e-12	7.80472491856097e-10	6.16298722289057e-10	NUMA1/MAD1L1/NUDC/FZR1/BRCA2/XRCC3/PPP2R1A/INCENP/CTDP1/MUS81/ACTR3/SLX4/FOXJ2/RAD51AP1/ATM/NCAPG/GEN1/RAD1/TOP2A/AURKA/CDK1/CDC25B/BRIP1/FANCD2/MEI1/MAPK15/CCNE2/CCNB1/NDC80/KIF4A/NEK2/CENPF/CHEK1/MKI67/SGO1/CDC20/TRIP13/ANKLE1/CCNE1/CDCA8/BMP7/AURKB/PSMA8/HSPA1A	44
GO:0010389	BP	GO:0010389	regulation of G2/M transition of mitotic cell cycle	20/523	104/18870	7.36030389785718e-12	8.85519481567499e-10	6.99248891852991e-10	TOPBP1/FOXO4/FZR1/MECP2/NABP1/RBBP8/ATM/BLM/AURKA/CDK1/CDC25B/DBF4B/CCNB1/CENPF/CHEK1/ORC1/CLSPN/CDC25A/FHL1/AURKB	20
GO:1902749	BP	GO:1902749	regulation of cell cycle G2/M phase transition	21/523	116/18870	7.43969495900176e-12	8.85519481567499e-10	6.99248891852991e-10	TOPBP1/FOXO4/FZR1/MECP2/NABP1/RBBP8/ATM/ATAD5/BLM/AURKA/CDK1/CDC25B/DBF4B/CCNB1/CENPF/CHEK1/ORC1/CLSPN/CDC25A/FHL1/AURKB	21
GO:0032210	BP	GO:0032210	regulation of telomere maintenance via telomerase	15/523	53/18870	8.5015347639107e-12	9.85960044542771e-10	7.78561604694979e-10	MAP2K7/MAPK3/SMG6/ATR/ACD/PNKP/XRN1/ATM/CCT2/MAPK15/NEK2/SRC/PRKCQ/PKIB/AURKB	15
GO:0010639	BP	GO:0010639	negative regulation of organelle organization	37/523	363/18870	9.15482996225949e-12	1.02583450441858e-09	8.10048401385256e-10	MAD1L1/NOL3/TBCD/XRCC3/INCENP/TFRC/CDK10/ERCC1/SMG6/KAT2A/MAP4/ACD/RHPN1/NAA10/SLX4/FLCN/XRN1/ATM/CORO1B/GEN1/RAD1/TOP2A/RTEL1/ARHGEF18/CCNB1/NDC80/HIP1R/CENPF/SRC/CHEK1/CDC20/TRIP13/TUBB4A/CDCA8/BMP7/AURKB/HSPA1A	37
GO:1903046	BP	GO:1903046	meiotic cell cycle process	28/523	214/18870	9.37921613940618e-12	1.02583450441858e-09	8.10048401385256e-10	MYH9/FZR1/BRCA2/PPP2R1A/INCENP/MUS81/ACTR3/SLX4/FOXJ2/RAD51AP1/ATM/RAD1/TOP2A/AURKA/CDC25B/BRIP1/FANCD2/MEI1/MAPK15/CCNE2/NDC80/SGO1/CDC20/TRIP13/ANKLE1/CCNE1/CDC25A/PSMA8	28
GO:1904358	BP	GO:1904358	positive regulation of telomere maintenance via telomere lengthening	13/523	37/18870	9.52576811531733e-12	1.02583450441858e-09	8.10048401385256e-10	MAP2K7/MAPK3/ATR/ACD/PNKP/ATM/CCT2/RTEL1/MAPK15/NEK2/PRKCQ/PKIB/AURKB	13
GO:0045930	BP	GO:0045930	negative regulation of mitotic cell cycle	30/523	248/18870	1.27571688623731e-11	1.34187615731426e-09	1.05961013341571e-09	MAD1L1/TOPBP1/FOXO4/FZR1/XRCC3/INCENP/MUS81/NABP1/PML/EZH2/RBBP8/ATM/MDC1/GEN1/BLM/RAD9A/CDK1/FANCD2/CCNB1/NDC80/CENPF/CHEK1/ORC1/CLSPN/CDC20/TRIP13/CDCA8/FHL1/BMP7/AURKB	30
GO:0051053	BP	GO:0051053	negative regulation of DNA metabolic process	23/523	146/18870	1.48854263673646e-11	1.53015416953614e-09	1.20828353264278e-09	ERCC1/SMG6/ATR/ACD/TRIM28/SMCHD1/SLX4/OGG1/MEN1/FLCN/XRN1/ATM/BLM/RECQL5/RTEL1/HELB/FANCB/SRC/CHEK1/ANKLE1/RMI2/CERS1/ZSCAN4	23
GO:0042770	BP	GO:0042770	signal transduction in response to DNA damage	26/523	189/18870	1.66268858018414e-11	1.67118676626064e-09	1.31964967311457e-09	TELO2/CCAR2/TOPBP1/FOXO4/FZR1/DOT1L/BRCA2/TFAP4/MUS81/HIC1/PRPF19/MAPK3/ATR/PML/ATM/MDC1/ATAD5/RAD1/BLM/RAD9A/CDK1/BRIP1/FANCD2/CHEK1/MAPK12/CLSPN	26
GO:0006278	BP	GO:0006278	RNA-templated DNA biosynthetic process	17/523	75/18870	1.74455921862707e-11	1.71535681431527e-09	1.35452847340999e-09	TNKS1BP1/TELO2/MAP2K7/MAPK3/SMG6/ATR/ACD/PNKP/XRN1/ATM/CCT2/MAPK15/NEK2/SRC/PRKCQ/PKIB/AURKB	17
GO:1901990	BP	GO:1901990	regulation of mitotic cell cycle phase transition	36/523	355/18870	2.04357760363161e-11	1.94525339052474e-09	1.53606589805333e-09	MAD1L1/SMARCC2/TOPBP1/FOXO4/FZR1/SMARCA4/XRCC3/INCENP/MECP2/TFAP4/NABP1/CDK10/DDX3X/PML/EZH2/RBBP8/ATM/ATAD5/GEN1/BLM/AURKA/CDK1/CDC25B/DBF4B/CCNB1/NDC80/CENPF/CHEK1/ORC1/CLSPN/CDC20/TRIP13/CDC25A/CDCA8/FHL1/AURKB	36
GO:0016233	BP	GO:0016233	telomere capping	13/523	39/18870	2.06438564548281e-11	1.94525339052474e-09	1.53606589805333e-09	MAP2K7/ERCC1/MAPK3/SMG6/ACD/PNKP/ATM/RTEL1/MAPK15/NEK2/PRKCQ/PKIB/AURKB	13
GO:0140013	BP	GO:0140013	meiotic nuclear division	26/523	194/18870	3.02587652391716e-11	2.7930692893219e-09	2.2055422224814e-09	FZR1/BRCA2/PPP2R1A/INCENP/MUS81/ACTR3/SLX4/FOXJ2/RAD51AP1/ATM/RAD1/TOP2A/AURKA/CDC25B/BRIP1/FANCD2/MEI1/MAPK15/CCNE2/NDC80/SGO1/CDC20/TRIP13/ANKLE1/CCNE1/PSMA8	26
GO:0010212	BP	GO:0010212	response to ionizing radiation	22/523	138/18870	3.25280934945284e-11	2.94249133751504e-09	2.32353307846179e-09	TNKS1BP1/TOPBP1/BRCA2/DNMT3A/TMEM109/MECP2/ECT2/NABP1/ERCC1/ATR/XRCC4/PML/MEN1/MTA1/RAD51AP1/ATM/RAD1/BLM/RAD9A/FANCD2/SOD2/XRCC2	22
GO:0000077	BP	GO:0000077	DNA damage checkpoint signaling	21/523	126/18870	3.84146253099962e-11	3.40685000543358e-09	2.69021307898487e-09	TELO2/CCAR2/TOPBP1/FOXO4/FZR1/DOT1L/BRCA2/MUS81/PRPF19/ATR/PML/ATM/MDC1/RAD1/BLM/RAD9A/CDK1/BRIP1/FANCD2/CHEK1/CLSPN	21
GO:0098813	BP	GO:0098813	nuclear chromosome segregation	33/523	312/18870	4.69187454891067e-11	4.08102857398519e-09	3.22257699280443e-09	NUMA1/MAD1L1/SMARCC2/NUDC/SMARCA4/XRCC3/PPP2R1A/INCENP/ECT2/ACTR3/ATM/NCAPG/GEN1/TOP2A/AURKA/CDK1/BRIP1/FANCD2/MAPK15/CCNE2/CCNB1/NDC80/KIF4A/NEK2/CENPF/SGO1/CDC20/TRIP13/CCNE1/CDCA8/RMI2/AURKB/HSPA1A	33
GO:0032212	BP	GO:0032212	positive regulation of telomere maintenance via telomerase	12/523	34/18870	5.70659493831653e-11	4.78378223570128e-09	3.77750517838287e-09	MAP2K7/MAPK3/ATR/ACD/PNKP/ATM/CCT2/MAPK15/NEK2/PRKCQ/PKIB/AURKB	12
GO:0007059	BP	GO:0007059	chromosome segregation	39/523	424/18870	5.71134735193166e-11	4.78378223570128e-09	3.77750517838287e-09	NUMA1/MAD1L1/SMARCC2/NUDC/CSNK1D/SMARCA4/XRCC3/PPP2R1A/INCENP/ECT2/GTF2B/ACTR3/DDX3X/ATM/NCAPG/GEN1/RECQL5/TOP2A/TUBB1/AURKA/CDK1/BRIP1/FANCD2/MAPK15/CCNE2/CCNB1/NDC80/KIF4A/NEK2/CENPF/MKI67/SGO1/CDC20/TRIP13/CCNE1/CDCA8/RMI2/AURKB/HSPA1A	39
GO:0051304	BP	GO:0051304	chromosome separation	17/523	81/18870	6.47576421555131e-11	5.32543300853429e-09	4.20521875279725e-09	NUMA1/MAD1L1/XRCC3/PPP2R1A/INCENP/ATM/NCAPG/GEN1/RECQL5/MAPK15/CCNB1/NDC80/CENPF/CDC20/TRIP13/CDCA8/AURKB	17
GO:0051784	BP	GO:0051784	negative regulation of nuclear division	15/523	63/18870	1.28704834170217e-10	1.03952136598552e-08	8.20856207405164e-09	MAD1L1/XRCC3/INCENP/ATM/GEN1/RAD1/CCNB1/NDC80/CENPF/CHEK1/CDC20/TRIP13/CDCA8/BMP7/AURKB	15
GO:0033047	BP	GO:0033047	regulation of mitotic sister chromatid segregation	14/523	54/18870	1.55843292901509e-10	1.23663019963776e-08	9.76502849150173e-09	NUMA1/MAD1L1/XRCC3/INCENP/ATM/GEN1/CDK1/CCNB1/NDC80/CENPF/CDC20/TRIP13/CDCA8/AURKB	14
GO:0061982	BP	GO:0061982	meiosis I cell cycle process	21/523	136/18870	1.69380064545664e-10	1.32087246886213e-08	1.04302460799172e-08	BRCA2/MUS81/SLX4/FOXJ2/RAD51AP1/ATM/TOP2A/AURKA/CDC25B/BRIP1/FANCD2/MEI1/MAPK15/CCNE2/NDC80/CDC20/TRIP13/ANKLE1/CCNE1/CDC25A/PSMA8	21
GO:1904355	BP	GO:1904355	positive regulation of telomere capping	9/523	17/18870	1.79850099188221e-10	1.3787491502175e-08	1.08872682702165e-08	MAP2K7/MAPK3/PNKP/RTEL1/MAPK15/NEK2/PRKCQ/PKIB/AURKB	9
GO:1901991	BP	GO:1901991	negative regulation of mitotic cell cycle phase transition	25/523	196/18870	2.14202097511486e-10	1.61472681174075e-08	1.27506616992364e-08	MAD1L1/TOPBP1/FOXO4/FZR1/XRCC3/INCENP/NABP1/PML/EZH2/RBBP8/ATM/GEN1/BLM/CDK1/CCNB1/NDC80/CENPF/CHEK1/ORC1/CLSPN/CDC20/TRIP13/CDCA8/FHL1/AURKB	25
GO:0045839	BP	GO:0045839	negative regulation of mitotic nuclear division	14/523	56/18870	2.64915954010947e-10	1.96428665572379e-08	1.55109548224184e-08	MAD1L1/XRCC3/INCENP/ATM/GEN1/CCNB1/NDC80/CENPF/CHEK1/CDC20/TRIP13/CDCA8/BMP7/AURKB	14
GO:0006282	BP	GO:0006282	regulation of DNA repair	26/523	215/18870	3.04816955208447e-10	2.22368885227065e-08	1.75593196777973e-08	SMARCC2/INO80E/KMT5C/CDK9/SMARCA4/DMAP1/SIRT6/INO80B/PIAS4/ATR/KAT2A/TRIM28/SMCHD1/PCNA/PNKP/OGG1/PML/RAD51AP1/TAF9/RECQL5/RTEL1/TFPT/HELB/FANCB/CHEK1/RMI2	26
GO:1901978	BP	GO:1901978	positive regulation of cell cycle checkpoint	9/523	18/18870	3.50892686565595e-10	2.51918670053363e-08	1.98927132083052e-08	TELO2/MAD1L1/CCAR2/XRCC3/INCENP/GEN1/NDC80/CDCA8/AURKB	9
GO:0033045	BP	GO:0033045	regulation of sister chromatid segregation	18/523	104/18870	5.09782859516692e-10	3.60273105249062e-08	2.84489020121733e-08	NUMA1/MAD1L1/SMARCC2/SMARCA4/XRCC3/INCENP/ATM/GEN1/CDK1/MAPK15/CCNB1/NDC80/CENPF/CDC20/TRIP13/CDCA8/RMI2/AURKB	18
GO:0051983	BP	GO:0051983	regulation of chromosome segregation	20/523	131/18870	5.68639442887357e-10	3.95685569258387e-08	3.12452409670737e-08	NUMA1/MAD1L1/SMARCC2/SMARCA4/XRCC3/INCENP/ATM/NCAPG/GEN1/CDK1/MAPK15/CCNB1/NDC80/CENPF/MKI67/CDC20/TRIP13/CDCA8/RMI2/AURKB	20
GO:0051783	BP	GO:0051783	regulation of nuclear division	21/523	146/18870	6.53457963492087e-10	4.47816722556774e-08	3.53617682636149e-08	MAD1L1/FZR1/XRCC3/INCENP/RAD51AP1/ATM/GEN1/RAD1/AURKA/CCNB1/NDC80/NEK2/CENPF/CHEK1/MKI67/CDC20/TRIP13/CDCA8/BMP7/AURKB/PSMA8	21
GO:0051973	BP	GO:0051973	positive regulation of telomerase activity	11/523	34/18870	1.07268875452664e-09	7.2414496070507e-08	5.71819786977042e-08	MAP2K7/MAPK3/ACD/PNKP/CCT2/MAPK15/NEK2/PRKCQ/GREM1/PKIB/AURKB	11
GO:1905818	BP	GO:1905818	regulation of chromosome separation	15/523	74/18870	1.4520158279056e-09	9.6580405729662e-08	7.62645465028435e-08	NUMA1/MAD1L1/XRCC3/INCENP/ATM/NCAPG/GEN1/MAPK15/CCNB1/NDC80/CENPF/CDC20/TRIP13/CDCA8/AURKB	15
GO:0046777	BP	GO:0046777	protein autophosphorylation	24/523	199/18870	1.56288519795621e-09	1.02448257251535e-07	8.08980850749873e-08	TNKS1BP1/VRK2/MAPK3/ATR/CALM3/JAK2/DDX3X/ATM/PIM2/IRAK1/AURKA/VRK1/STK26/FGFR4/FES/MAPK15/NEK2/SRC/PRKD2/LCK/GREM1/CAMK2A/NTRK1/AURKB	24
GO:0018205	BP	GO:0018205	peptidyl-lysine modification	25/523	219/18870	2.25994529231356e-09	1.46024750816203e-07	1.15308186117592e-07	SETD1A/HMG20B/SIRT3/SETD1B/DOT1L/WDR5/EHMT1/KMT2B/MECP2/DMAP1/ZMIZ1/ZMIZ2/PIAS4/KAT2A/TRIM28/HDAC4/HDAC7/PML/FLCN/TAF9/GNL3/KLF15/PLOD2/GATA2/BCL11A	25
GO:0007094	BP	GO:0007094	mitotic spindle assembly checkpoint signaling	12/523	46/18870	2.9907360733502e-09	1.85302729585794e-07	1.46323972557711e-07	MAD1L1/XRCC3/INCENP/ATM/GEN1/CCNB1/NDC80/CENPF/CDC20/TRIP13/CDCA8/AURKB	12
GO:0071173	BP	GO:0071173	spindle assembly checkpoint signaling	12/523	46/18870	2.9907360733502e-09	1.85302729585794e-07	1.46323972557711e-07	MAD1L1/XRCC3/INCENP/ATM/GEN1/CCNB1/NDC80/CENPF/CDC20/TRIP13/CDCA8/AURKB	12
GO:0071174	BP	GO:0071174	mitotic spindle checkpoint signaling	12/523	46/18870	2.9907360733502e-09	1.85302729585794e-07	1.46323972557711e-07	MAD1L1/XRCC3/INCENP/ATM/GEN1/CCNB1/NDC80/CENPF/CDC20/TRIP13/CDCA8/AURKB	12
GO:0031577	BP	GO:0031577	spindle checkpoint signaling	12/523	47/18870	3.91606052526182e-09	2.38752359121158e-07	1.88530377950845e-07	MAD1L1/XRCC3/INCENP/ATM/GEN1/CCNB1/NDC80/CENPF/CDC20/TRIP13/CDCA8/AURKB	12
GO:0000819	BP	GO:0000819	sister chromatid segregation	25/523	225/18870	3.95897124344171e-09	2.38752359121158e-07	1.88530377950845e-07	NUMA1/MAD1L1/SMARCC2/NUDC/SMARCA4/XRCC3/PPP2R1A/INCENP/ATM/NCAPG/GEN1/TOP2A/CDK1/MAPK15/CCNB1/NDC80/KIF4A/NEK2/CENPF/CDC20/TRIP13/CDCA8/RMI2/AURKB/HSPA1A	25
GO:0090068	BP	GO:0090068	positive regulation of cell cycle process	27/523	262/18870	4.92145883171206e-09	2.87850898037815e-07	2.27300952335387e-07	NUMA1/MAD1L1/XRCC3/TBX2/INCENP/MECP2/ECT2/CDK10/DDX3X/RAD51AP1/EZH2/NCAPG/ATAD5/GEN1/AURKA/CDK1/CDC25B/MAPK15/DBF4B/CCNB1/NDC80/GLI1/PLCG2/CDC20/CDC25A/CDCA8/AURKB	27
GO:0033046	BP	GO:0033046	negative regulation of sister chromatid segregation	12/523	48/18870	5.09132696065116e-09	2.87850898037815e-07	2.27300952335387e-07	MAD1L1/XRCC3/INCENP/ATM/GEN1/CCNB1/NDC80/CENPF/CDC20/TRIP13/CDCA8/AURKB	12
GO:0033048	BP	GO:0033048	negative regulation of mitotic sister chromatid segregation	12/523	48/18870	5.09132696065116e-09	2.87850898037815e-07	2.27300952335387e-07	MAD1L1/XRCC3/INCENP/ATM/GEN1/CCNB1/NDC80/CENPF/CDC20/TRIP13/CDCA8/AURKB	12
GO:0045841	BP	GO:0045841	negative regulation of mitotic metaphase/anaphase transition	12/523	48/18870	5.09132696065116e-09	2.87850898037815e-07	2.27300952335387e-07	MAD1L1/XRCC3/INCENP/ATM/GEN1/CCNB1/NDC80/CENPF/CDC20/TRIP13/CDCA8/AURKB	12
GO:2000816	BP	GO:2000816	negative regulation of mitotic sister chromatid separation	12/523	48/18870	5.09132696065116e-09	2.87850898037815e-07	2.27300952335387e-07	MAD1L1/XRCC3/INCENP/ATM/GEN1/CCNB1/NDC80/CENPF/CDC20/TRIP13/CDCA8/AURKB	12
GO:0051347	BP	GO:0051347	positive regulation of transferase activity	35/523	414/18870	5.2632114433219e-09	2.93895127878333e-07	2.32073767734779e-07	TELO2/MAP2K7/CHTF18/FZR1/ECT2/MALT1/MAPK3/CALM3/ACD/PCNA/PNKP/JAK2/DDX3X/EZH2/CCT2/IRAK1/CAMK1/RFC4/FGFR4/PIK3CG/MAPK15/ARRDC3/MAP2K3/NEK2/SRC/LCP2/CLSPN/CDC20/SORL1/PRKCQ/GREM1/TTBK1/PKIB/NTRK1/AURKB	35
GO:0051985	BP	GO:0051985	negative regulation of chromosome segregation	12/523	50/18870	8.43532031825994e-09	4.45823527533859e-07	3.52043759712902e-07	MAD1L1/XRCC3/INCENP/ATM/GEN1/CCNB1/NDC80/CENPF/CDC20/TRIP13/CDCA8/AURKB	12
GO:1902100	BP	GO:1902100	negative regulation of metaphase/anaphase transition of cell cycle	12/523	50/18870	8.43532031825994e-09	4.45823527533859e-07	3.52043759712902e-07	MAD1L1/XRCC3/INCENP/ATM/GEN1/CCNB1/NDC80/CENPF/CDC20/TRIP13/CDCA8/AURKB	12
GO:1905819	BP	GO:1905819	negative regulation of chromosome separation	12/523	50/18870	8.43532031825994e-09	4.45823527533859e-07	3.52043759712902e-07	MAD1L1/XRCC3/INCENP/ATM/GEN1/CCNB1/NDC80/CENPF/CDC20/TRIP13/CDCA8/AURKB	12
GO:0090232	BP	GO:0090232	positive regulation of spindle checkpoint	7/523	12/18870	8.47685681359979e-09	4.45823527533859e-07	3.52043759712902e-07	MAD1L1/XRCC3/INCENP/GEN1/NDC80/CDCA8/AURKB	7
GO:0090267	BP	GO:0090267	positive regulation of mitotic cell cycle spindle assembly checkpoint	7/523	12/18870	8.47685681359979e-09	4.45823527533859e-07	3.52043759712902e-07	MAD1L1/XRCC3/INCENP/GEN1/NDC80/CDCA8/AURKB	7
GO:0032392	BP	GO:0032392	DNA geometric change	15/523	85/18870	1.08172478952859e-08	5.55981957163386e-07	4.39030168764413e-07	CHTF18/UPF1/RECQL/DDX3X/PURA/BLM/RECQL5/TOP2A/RTEL1/RECQL4/RFC4/HELB/BRIP1/HMGB3/CDC45	15
GO:1904029	BP	GO:1904029	regulation of cyclin-dependent protein kinase activity	15/523	85/18870	1.08172478952859e-08	5.55981957163386e-07	4.39030168764413e-07	HEXIM1/CDC37/TFAP4/HEXIM2/MEN1/BLM/CEBPA/CCNT2/CCNE2/CCNB1/CCNA2/NR2F2/CCNE1/CDC25A/TTBK1	15
GO:0051306	BP	GO:0051306	mitotic sister chromatid separation	13/523	62/18870	1.17875250266211e-08	5.99044670734914e-07	4.73034564344477e-07	MAD1L1/XRCC3/PPP2R1A/INCENP/ATM/GEN1/CCNB1/NDC80/CENPF/CDC20/TRIP13/CDCA8/AURKB	13
GO:0045787	BP	GO:0045787	positive regulation of cell cycle	30/523	334/18870	1.71068415925012e-08	8.59713828032035e-07	6.78871503197155e-07	NUMA1/MAD1L1/BRCA2/XRCC3/TBX2/INCENP/MECP2/ECT2/CDK10/DDX3X/RAD51AP1/EZH2/NCAPG/ATAD5/GEN1/AURKA/CDK1/CDC25B/MAPK15/DBF4B/CCNB1/NDC80/CHEK1/GLI1/PLCG2/CDC20/CDC25A/USP2/CDCA8/AURKB	30
GO:0007127	BP	GO:0007127	meiosis I	18/523	129/18870	1.78319308675468e-08	8.86305750702353e-07	6.99869767884167e-07	BRCA2/MUS81/SLX4/FOXJ2/RAD51AP1/ATM/TOP2A/AURKA/CDC25B/BRIP1/FANCD2/MEI1/CCNE2/NDC80/TRIP13/ANKLE1/CCNE1/PSMA8	18
GO:0007088	BP	GO:0007088	regulation of mitotic nuclear division	17/523	118/18870	2.73302034867575e-08	1.34363598228917e-06	1.06099977609346e-06	MAD1L1/XRCC3/INCENP/ATM/GEN1/AURKA/CCNB1/NDC80/NEK2/CENPF/CHEK1/MKI67/CDC20/TRIP13/CDCA8/BMP7/AURKB	17
GO:2000779	BP	GO:2000779	regulation of double-strand break repair	18/523	133/18870	2.90039138950075e-08	1.41058819943139e-06	1.11386847589995e-06	SMARCC2/KMT5C/SMARCA4/DMAP1/SIRT6/PIAS4/ATR/SMCHD1/PNKP/OGG1/PML/RAD51AP1/RECQL5/RTEL1/HELB/FANCB/CHEK1/RMI2	18
GO:0032508	BP	GO:0032508	DNA duplex unwinding	14/523	79/18870	3.16501106501512e-08	1.51009035153744e-06	1.19244017425941e-06	CHTF18/UPF1/RECQL/DDX3X/PURA/BLM/RECQL5/TOP2A/RTEL1/RECQL4/RFC4/HELB/BRIP1/CDC45	14
GO:0010972	BP	GO:0010972	negative regulation of G2/M transition of mitotic cell cycle	13/523	67/18870	3.17175731585356e-08	1.51009035153744e-06	1.19244017425941e-06	TOPBP1/FOXO4/FZR1/NABP1/RBBP8/ATM/BLM/CDK1/CHEK1/ORC1/CLSPN/FHL1/AURKB	13
GO:0071103	BP	GO:0071103	DNA conformation change	15/523	92/18870	3.29730454904215e-08	1.55351129951225e-06	1.22672744900219e-06	CHTF18/UPF1/RECQL/DDX3X/PURA/BLM/RECQL5/TOP2A/RTEL1/RECQL4/RFC4/HELB/BRIP1/HMGB3/CDC45	15
GO:0016570	BP	GO:0016570	histone modification	17/523	120/18870	3.52963845665966e-08	1.64583038551254e-06	1.29962705192037e-06	SETD1A/RNF40/SETD1B/DOT1L/WDR5/EHMT1/KMT2B/MECP2/DMAP1/KAT2A/HDAC4/MTA1/FLCN/KDM6B/TAF9/GATA2/AURKB	17
GO:1901976	BP	GO:1901976	regulation of cell cycle checkpoint	11/523	46/18870	3.70108678756622e-08	1.70816485103694e-06	1.34884935233214e-06	TELO2/MAD1L1/CCAR2/BRCA2/XRCC3/INCENP/GEN1/CCNB1/NDC80/CDCA8/AURKB	11
GO:1902099	BP	GO:1902099	regulation of metaphase/anaphase transition of cell cycle	15/523	93/18870	3.83259097332933e-08	1.75099080528975e-06	1.38266679133508e-06	MAD1L1/SMARCC2/SMARCA4/XRCC3/INCENP/ATM/GEN1/MAPK15/CCNB1/NDC80/CENPF/CDC20/TRIP13/CDCA8/AURKB	15
GO:0000018	BP	GO:0000018	regulation of DNA recombination	18/523	136/18870	4.12621421434291e-08	1.8662866891473e-06	1.47370998202795e-06	KMT5C/TFRC/DMAP1/SIRT6/PIAS4/KPNA2/SMCHD1/RAD51AP1/ATAD5/BLM/RECQL5/RTEL1/HELB/FANCB/CHEK1/ANKLE1/RMI2/ZSCAN4	18
GO:0090231	BP	GO:0090231	regulation of spindle checkpoint	8/523	21/18870	4.88849781579379e-08	2.11552675312194e-06	1.67052195756025e-06	MAD1L1/XRCC3/INCENP/GEN1/CCNB1/NDC80/CDCA8/AURKB	8
GO:0090266	BP	GO:0090266	regulation of mitotic cell cycle spindle assembly checkpoint	8/523	21/18870	4.88849781579379e-08	2.11552675312194e-06	1.67052195756025e-06	MAD1L1/XRCC3/INCENP/GEN1/CCNB1/NDC80/CDCA8/AURKB	8
GO:1903504	BP	GO:1903504	regulation of mitotic spindle checkpoint	8/523	21/18870	4.88849781579379e-08	2.11552675312194e-06	1.67052195756025e-06	MAD1L1/XRCC3/INCENP/GEN1/CCNB1/NDC80/CDCA8/AURKB	8
GO:0007051	BP	GO:0007051	spindle organization	22/523	202/18870	4.90208617292816e-08	2.11552675312194e-06	1.67052195756025e-06	NUMA1/MYH9/SUN2/PCNT/NUDC/CSNK1D/PPP2R1A/INCENP/MECP2/GTF2B/MAP4/TUBB1/AURKA/MAPK15/CCNB1/NDC80/KIF4A/NEK2/CDC20/CDCA8/AURKB/HSPA1A	22
GO:0045862	BP	GO:0045862	positive regulation of proteolysis	30/523	350/18870	4.91112777089993e-08	2.11552675312194e-06	1.67052195756025e-06	MYH9/RGMA/CSNK1D/FZR1/ANP32B/STUB1/TBC1D10A/S100A8/SIRT6/PPM1F/MALT1/CSNK1E/WFS1/JAK2/DDX3X/HIP1/AURKA/CEBPA/CTSC/FGFR4/SMAD3/HIP1R/SRC/MAPK12/PACSIN3/LCK/CDC20/TTBK1/NLRP2/HSPA1A	30
GO:0000079	BP	GO:0000079	regulation of cyclin-dependent protein serine/threonine kinase activity	14/523	82/18870	5.18279805986536e-08	2.21149015328029e-06	1.74629928670538e-06	HEXIM1/CDC37/TFAP4/HEXIM2/MEN1/BLM/CEBPA/CCNT2/CCNE2/CCNB1/CCNA2/NR2F2/CCNE1/CDC25A	14
GO:1902750	BP	GO:1902750	negative regulation of cell cycle G2/M phase transition	13/523	70/18870	5.50006152522238e-08	2.32493254940008e-06	1.83587887408554e-06	TOPBP1/FOXO4/FZR1/NABP1/RBBP8/ATM/BLM/CDK1/CHEK1/ORC1/CLSPN/FHL1/AURKB	13
GO:0010965	BP	GO:0010965	regulation of mitotic sister chromatid separation	12/523	59/18870	6.19978574113827e-08	2.59644730621929e-06	2.05028002141151e-06	MAD1L1/XRCC3/INCENP/ATM/GEN1/CCNB1/NDC80/CENPF/CDC20/TRIP13/CDCA8/AURKB	12
GO:0044784	BP	GO:0044784	metaphase/anaphase transition of cell cycle	15/523	97/18870	6.85740906189255e-08	2.8455102006367e-06	2.24695209531641e-06	MAD1L1/SMARCC2/SMARCA4/XRCC3/INCENP/ATM/GEN1/MAPK15/CCNB1/NDC80/CENPF/CDC20/TRIP13/CDCA8/AURKB	15
GO:0062197	BP	GO:0062197	cellular response to chemical stress	28/523	317/18870	7.35138076633693e-08	3.02275410964927e-06	2.3869124344671e-06	PEX5/ABCD1/ECT2/VRK2/MAPK3/LONP1/PCNA/PDK2/DDX3X/HIF1A/KDM6B/EZH2/ATM/SLC7A11/USP15/JUN/CDK1/FANCD2/PRDX1/SOD2/SRC/NOS3/FOS/MYB/BMP7/FBP1/PCK1/HSPA1A	28
GO:0097193	BP	GO:0097193	intrinsic apoptotic signaling pathway	28/523	319/18870	8.39294987186001e-08	3.41993804238044e-06	2.70054802420304e-06	NOL3/CCAR2/BRCA2/TMEM109/S100A8/PPM1F/HIC1/PIAS4/BRSK2/WFS1/PDK2/JAK2/DDX3X/PML/HIF1A/FLCN/PDK1/ATM/TAF9/ATAD5/USP15/XBP1/RAD9A/SOD2/SRC/E2F2/LCK/HSPA1A	28
GO:0033260	BP	GO:0033260	nuclear DNA replication	10/523	40/18870	9.85265605734501e-08	3.97888958458674e-06	3.14192312054244e-06	BRCA2/UPF1/PCNA/ATAD5/BLM/RECQL5/RTEL1/LIG1/DBF4B/CDC45	10
GO:0044774	BP	GO:0044774	mitotic DNA integrity checkpoint signaling	14/523	87/18870	1.12304739667862e-07	4.49517112847556e-06	3.54960392820731e-06	TOPBP1/FOXO4/FZR1/MUS81/PML/ATM/MDC1/BLM/RAD9A/CDK1/FANCD2/CHEK1/ORC1/CLSPN	14
GO:0071900	BP	GO:0071900	regulation of protein serine/threonine kinase activity	26/523	285/18870	1.13992223527997e-07	4.52269146506254e-06	3.57133531330095e-06	TELO2/MAP2K7/HEXIM1/CDC37/TFAP4/CALM3/HEXIM2/DDX3X/MEN1/EZH2/BLM/IRAK1/CEBPA/CCNT2/CAMK1/PIK3CG/CCNE2/CCNB1/CCNA2/SRC/NR2F2/SORL1/CCNE1/CDC25A/PRKAR2B/PKIB	26
GO:0030071	BP	GO:0030071	regulation of mitotic metaphase/anaphase transition	14/523	90/18870	1.73924126071806e-07	6.84051149758939e-06	5.40159780102187e-06	MAD1L1/SMARCC2/SMARCA4/XRCC3/INCENP/ATM/GEN1/CCNB1/NDC80/CENPF/CDC20/TRIP13/CDCA8/AURKB	14
GO:0044818	BP	GO:0044818	mitotic G2/M transition checkpoint	11/523	53/18870	1.77436679366657e-07	6.91850086875336e-06	5.46318196997339e-06	TOPBP1/FOXO4/FZR1/NABP1/RBBP8/ATM/BLM/CDK1/CHEK1/ORC1/CLSPN	11
GO:0034599	BP	GO:0034599	cellular response to oxidative stress	24/523	255/18870	1.97135274069266e-07	7.62087901380591e-06	6.01781362948287e-06	PEX5/ABCD1/ECT2/VRK2/MAPK3/LONP1/PCNA/PDK2/HIF1A/KDM6B/EZH2/ATM/SLC7A11/JUN/CDK1/FANCD2/PRDX1/SOD2/SRC/NOS3/FOS/MYB/BMP7/HSPA1A	24
GO:0140014	BP	GO:0140014	mitotic nuclear division	25/523	274/18870	1.9943105908872e-07	7.6442939004939e-06	6.03630315332763e-06	NUMA1/MAD1L1/NUDC/XRCC3/PPP2R1A/INCENP/CTDP1/ATM/NCAPG/GEN1/AURKA/CDK1/CCNB1/NDC80/KIF4A/NEK2/CENPF/CHEK1/MKI67/CDC20/TRIP13/CDCA8/BMP7/AURKB/HSPA1A	25
GO:0000070	BP	GO:0000070	mitotic sister chromatid segregation	20/523	184/18870	2.05774480756379e-07	7.82115946605968e-06	6.17596473424497e-06	NUMA1/MAD1L1/NUDC/XRCC3/PPP2R1A/INCENP/ATM/NCAPG/GEN1/CDK1/CCNB1/NDC80/KIF4A/NEK2/CENPF/CDC20/TRIP13/CDCA8/AURKB/HSPA1A	20
GO:0018105	BP	GO:0018105	peptidyl-serine phosphorylation	26/523	295/18870	2.25052811368915e-07	8.48261554851334e-06	6.69828235942743e-06	TNKS1BP1/DMPK/CSNK1D/TFRC/PPM1F/VRK2/ATR/CSNK1E/CSNK1G2/ATM/AURKA/VRK1/RPS6KA4/CDK1/CAMK1/PRKCB/MAST1/DMD/MAPK12/PRKD2/CLSPN/PRKCQ/TTBK1/CAMK2A/CAMKV/PCK1	26
GO:0044786	BP	GO:0044786	cell cycle DNA replication	10/523	44/18870	2.61065877796006e-07	9.75868566339948e-06	7.70592886787168e-06	BRCA2/UPF1/PCNA/ATAD5/BLM/RECQL5/RTEL1/LIG1/DBF4B/CDC45	10
GO:0006979	BP	GO:0006979	response to oxidative stress	31/523	400/18870	2.8208085443112e-07	1.04578008573111e-05	8.25798394378595e-06	FOXO4/PEX5/ABCD1/ECT2/ERCC1/VRK2/MAPK3/LONP1/PCNA/PNKP/PDK2/JAK2/OGG1/HIF1A/KDM6B/EZH2/ATM/SLC7A11/PRDX4/JUN/STK26/CDK1/FANCD2/PRDX1/SOD2/SRC/NOS3/FOS/MYB/BMP7/HSPA1A	31
GO:0007091	BP	GO:0007091	metaphase/anaphase transition of mitotic cell cycle	14/523	94/18870	3.03005234085487e-07	1.11422168599078e-05	8.79843182928589e-06	MAD1L1/SMARCC2/SMARCA4/XRCC3/INCENP/ATM/GEN1/CCNB1/NDC80/CENPF/CDC20/TRIP13/CDCA8/AURKB	14
GO:0044773	BP	GO:0044773	mitotic DNA damage checkpoint signaling	13/523	83/18870	4.41261319047003e-07	1.60953624681419e-05	1.27096744951314e-05	TOPBP1/FOXO4/FZR1/MUS81/PML/ATM/MDC1/BLM/RAD9A/CDK1/FANCD2/CHEK1/CLSPN	13
GO:1902893	BP	GO:1902893	regulation of miRNA transcription	12/523	70/18870	4.4667550792352e-07	1.61625065787046e-05	1.27626947232379e-05	SMARCA4/HIF1A/JUN/GNL3/SMAD3/POU5F1/AR/MYCN/GATA6/GATA2/FOS/MYB	12
GO:0018209	BP	GO:0018209	peptidyl-serine modification	26/523	308/18870	5.19124388216969e-07	1.86349175230583e-05	1.47150296509622e-05	TNKS1BP1/DMPK/CSNK1D/TFRC/PPM1F/VRK2/ATR/CSNK1E/CSNK1G2/ATM/AURKA/VRK1/RPS6KA4/CDK1/CAMK1/PRKCB/MAST1/DMD/MAPK12/PRKD2/CLSPN/PRKCQ/TTBK1/CAMK2A/CAMKV/PCK1	26
GO:0061614	BP	GO:0061614	miRNA transcription	12/523	71/18870	5.24172898245179e-07	1.86679843997082e-05	1.47411408516029e-05	SMARCA4/HIF1A/JUN/GNL3/SMAD3/POU5F1/AR/MYCN/GATA6/GATA2/FOS/MYB	12
GO:0007052	BP	GO:0007052	mitotic spindle organization	16/523	130/18870	6.38159718307214e-07	2.25499719211213e-05	1.7806545429411e-05	NUMA1/SUN2/PCNT/NUDC/INCENP/MECP2/MAP4/AURKA/CCNB1/NDC80/KIF4A/NEK2/CDC20/CDCA8/AURKB/HSPA1A	16
GO:0071214	BP	GO:0071214	cellular response to abiotic stimulus	27/523	334/18870	7.36379615328721e-07	2.56203461548601e-05	2.02310610106101e-05	TNKS1BP1/BRCA2/TMEM109/PALM/ECT2/ERCC1/MAPK3/ATR/MAP3K2/PCNA/DDX3X/RAD51AP1/ATM/USP15/RAD1/BLM/RAD9A/BAG3/POLD1/CHEK1/GPR52/IRF1/CDC25A/CERS1/FBP1/AURKB/PCK1	27
GO:0104004	BP	GO:0104004	cellular response to environmental stimulus	27/523	334/18870	7.36379615328721e-07	2.56203461548601e-05	2.02310610106101e-05	TNKS1BP1/BRCA2/TMEM109/PALM/ECT2/ERCC1/MAPK3/ATR/MAP3K2/PCNA/DDX3X/RAD51AP1/ATM/USP15/RAD1/BLM/RAD9A/BAG3/POLD1/CHEK1/GPR52/IRF1/CDC25A/CERS1/FBP1/AURKB/PCK1	27
GO:0048732	BP	GO:0048732	gland development	32/523	443/18870	8.62039246135767e-07	2.9763385574596e-05	2.35026047580447e-05	MAD1L1/PRKCSH/ZNF703/BRCA2/TBX2/FPGS/MAPK3/PCNA/JAK2/PML/HIF1A/EZH2/ATM/TUBB1/AURKA/CEBPA/XBP1/TBX1/SMAD3/SOD2/HOXA3/GLI2/SRC/PAX8/GLI1/PITX1/AR/GATA6/GATA2/SLC7A5/BMP7/PCK1	32
GO:0010038	BP	GO:0010038	response to metal ion	28/523	359/18870	9.40813422024109e-07	3.2120721012525e-05	2.5364070515726e-05	DNMT3A/TFRC/S100A8/MECP2/JUND/ECT2/ERCC1/MAPK3/LONP1/CALM3/PCNA/HAAO/OGG1/HIF1A/JUN/ABCC6/CEBPA/CDK1/ABCB6/SOD2/LTA4H/PLCG2/FOS/TF/ABCC8/FBP1/FOSB/TNNC1	28
GO:0046824	BP	GO:0046824	positive regulation of nucleocytoplasmic transport	11/523	62/18870	9.44518216817561e-07	3.2120721012525e-05	2.5364070515726e-05	ANP32B/RAPGEF3/DMAP1/SIRT6/ECT2/TRIM28/JAK2/CDK1/CAMK1/SMAD3/BAG3	11
GO:1901989	BP	GO:1901989	positive regulation of cell cycle phase transition	15/523	119/18870	1.04849428093496e-06	3.53905942736478e-05	2.79461201509215e-05	TBX2/MECP2/CDK10/DDX3X/EZH2/ATAD5/CDK1/CDC25B/MAPK15/DBF4B/CCNB1/GLI1/PLCG2/CDC20/CDC25A	15
GO:0051231	BP	GO:0051231	spindle elongation	6/523	14/18870	1.09476880080077e-06	3.66788095260881e-05	2.89633570457467e-05	NUMA1/PPP2R1A/INCENP/KIF4A/CDCA8/AURKB	6
GO:0036297	BP	GO:0036297	interstrand cross-link repair	9/523	40/18870	1.14543840102075e-06	3.80942491751239e-05	3.0081056460243e-05	XRCC3/ERCC1/FAAP100/ATR/FANCI/RAD51AP1/FANCD2/FANCB/FANCE	9
GO:0045814	BP	GO:0045814	negative regulation of gene expression, epigenetic	15/523	120/18870	1.16823030145337e-06	3.85686544049166e-05	3.04556697105745e-05	MBD3/DOT1L/DNMT3A/EHMT1/MECP2/SIRT6/TRIM28/HDAC4/SMCHD1/KMT2D/MTA1/EZH2/HAT1/LMNB1/CHEK1	15
GO:0034614	BP	GO:0034614	cellular response to reactive oxygen species	17/523	154/18870	1.35174166913652e-06	4.43038229674237e-05	3.49844354186133e-05	PEX5/ECT2/MAPK3/PCNA/PDK2/KDM6B/EZH2/ATM/JUN/CDK1/PRDX1/SOD2/SRC/NOS3/FOS/MYB/BMP7	17
GO:1902895	BP	GO:1902895	positive regulation of miRNA transcription	10/523	52/18870	1.36420975925322e-06	4.43907966985779e-05	3.50531140715349e-05	SMARCA4/HIF1A/JUN/GNL3/SMAD3/AR/MYCN/GATA2/FOS/MYB	10
GO:0006275	BP	GO:0006275	regulation of DNA replication	15/523	124/18870	1.77972337349717e-06	5.63607126660786e-05	4.45051370366675e-05	CHTF18/INO80E/PPP2R1A/INO80B/ATR/PCNA/ATAD5/BLM/CDK1/TFPT/RFC4/DBF4B/CCNA2/GLI2/GLI1	15
GO:0001325	BP	GO:0001325	formation of extrachromosomal circular DNA	6/523	15/18870	1.78191065913094e-06	5.63607126660786e-05	4.45051370366675e-05	XRCC3/ERCC1/SLX4/BLM/RTEL1/EXO1	6
GO:0090656	BP	GO:0090656	t-circle formation	6/523	15/18870	1.78191065913094e-06	5.63607126660786e-05	4.45051370366675e-05	XRCC3/ERCC1/SLX4/BLM/RTEL1/EXO1	6
GO:0090737	BP	GO:0090737	telomere maintenance via telomere trimming	6/523	15/18870	1.78191065913094e-06	5.63607126660786e-05	4.45051370366675e-05	XRCC3/ERCC1/SLX4/BLM/RTEL1/EXO1	6
GO:0035825	BP	GO:0035825	homologous recombination	11/523	68/18870	2.45205171863909e-06	7.70182633569764e-05	6.08173353899301e-05	TOPBP1/MUS81/SLX4/RAD51AP1/RBBP8/ATM/TOP2A/BRIP1/FANCD2/TRIP13/ANKLE1	11
GO:0045005	BP	GO:0045005	DNA-templated DNA replication maintenance of fidelity	10/523	56/18870	2.78009666666743e-06	8.6719842919564e-05	6.84781705263346e-05	BRCA2/CDK9/MUS81/ATR/PCNA/RBBP8/GEN1/BLM/RTEL1/POLD1	10
GO:1902850	BP	GO:1902850	microtubule cytoskeleton organization involved in mitosis	17/523	163/18870	2.97399529798346e-06	9.2132744745063e-05	7.27524588756877e-05	NUMA1/SUN2/PCNT/NUDC/INCENP/MECP2/MAP4/AURKA/CDK1/CCNB1/NDC80/KIF4A/NEK2/CDC20/CDCA8/AURKB/HSPA1A	17
GO:0009416	BP	GO:0009416	response to light stimulus	25/523	318/18870	3.12396365092778e-06	9.61203237629003e-05	7.59012435918221e-05	MAP2K7/CCAR2/CIRBP/BRCA2/MECP2/SIRT6/ERCC1/ATR/PCNA/OGG1/PML/HIF1A/MEN1/MTA1/SLC7A11/PDE1B/POLD1/GPR52/FOS/CDC25A/USP2/PPP1R1B/CERS1/ABCC8/AURKB	25
GO:0045739	BP	GO:0045739	positive regulation of DNA repair	15/523	130/18870	3.23917051643669e-06	9.83890178993415e-05	7.76927139026183e-05	SMARCC2/INO80E/KMT5C/SMARCA4/DMAP1/SIRT6/INO80B/PIAS4/TRIM28/SMCHD1/PCNA/PNKP/RAD51AP1/TFPT/FANCB	15
GO:0001666	BP	GO:0001666	response to hypoxia	24/523	298/18870	3.24120355228872e-06	9.83890178993415e-05	7.76927139026183e-05	NOL3/DNMT3A/STUB1/TFRC/MECP2/LONP1/PML/HIF1A/PDK1/ATM/IRAK1/BRIP1/SMAD3/SOD2/CCNA2/SRC/PLOD2/FOSL2/GATA6/FOS/MYB/ANGPT4/BMP7/PCK1	24
GO:0032388	BP	GO:0032388	positive regulation of intracellular transport	19/523	201/18870	3.44915168014262e-06	0.000104003420328567	8.21261168471852e-05	NUMA1/PCNT/CEP131/ANP32B/PTPN23/RAPGEF3/MECP2/VAMP2/DMAP1/SIRT6/ECT2/MYO1C/TRIM28/JAK2/CDK1/CAMK1/SMAD3/BAG3/SORL1	19
GO:0070828	BP	GO:0070828	heterochromatin organization	13/523	100/18870	3.86271599783065e-06	0.000115426928493483	9.1146669857777e-05	MBD3/DOT1L/DNMT3A/EHMT1/MECP2/SIRT6/TRIM28/SMCHD1/KMT2D/EZH2/HAT1/PRDM16/LMNB1	13
GO:0070482	BP	GO:0070482	response to oxygen levels	26/523	343/18870	3.87903894119157e-06	0.000115426928493483	9.1146669857777e-05	NOL3/DNMT3A/STUB1/TFRC/MECP2/LONP1/ATP6V1A/PML/HIF1A/PDK1/ATM/IRAK1/BRIP1/SMAD3/SOD2/CCNA2/SRC/PLOD2/FOSL2/GATA6/FOS/MYB/SLC7A5/ANGPT4/BMP7/PCK1	26
GO:0032205	BP	GO:0032205	negative regulation of telomere maintenance	8/523	35/18870	4.01599089181233e-06	0.000118425521652079	9.35145036399932e-05	ERCC1/SMG6/ACD/SLX4/XRN1/ATM/RTEL1/SRC	8
GO:0050000	BP	GO:0050000	chromosome localization	14/523	116/18870	4.03217562114088e-06	0.000118425521652079	9.35145036399932e-05	NUMA1/MAD1L1/NUDC/INCENP/ECT2/ACTR3/ATM/CCNB1/NDC80/NEK2/CENPF/SGO1/CDCA8/AURKB	14
GO:2000628	BP	GO:2000628	regulation of miRNA metabolic process	12/523	86/18870	4.29451982336338e-06	0.000125316859103694	9.89562360656838e-05	SMARCA4/HIF1A/JUN/GNL3/SMAD3/POU5F1/AR/MYCN/GATA6/GATA2/FOS/MYB	12
GO:1904951	BP	GO:1904951	positive regulation of establishment of protein localization	25/523	324/18870	4.35146892247229e-06	0.000126164704720142	9.96257358566023e-05	PCNT/CEP131/SIRT3/ANP32B/PTPN23/RAPGEF3/VAMP2/DMAP1/SIRT6/ECT2/MYO1C/TRIM28/JAK2/HIF1A/CCT2/CDK1/CAMK1/TCF7L2/PRKCB/SMAD3/BAG3/SRC/MYH10/SORL1/ABCC8	25
GO:0046686	BP	GO:0046686	response to cadmium ion	10/523	59/18870	4.55344735796598e-06	0.0001311798878986	0.000103585966380011	ERCC1/MAPK3/PCNA/HAAO/OGG1/JUN/CDK1/ABCB6/SOD2/FOS	10
GO:0000302	BP	GO:0000302	response to reactive oxygen species	19/523	205/18870	4.6086246024373e-06	0.000131929171372303	0.000104177636749299	PEX5/ECT2/MAPK3/PCNA/PDK2/HIF1A/KDM6B/EZH2/ATM/JUN/STK26/CDK1/PRDX1/SOD2/SRC/NOS3/FOS/MYB/BMP7	19
GO:0010569	BP	GO:0010569	regulation of double-strand break repair via homologous recombination	11/523	73/18870	5.02345941563501e-06	0.00014290004362841	0.000112840766615356	DMAP1/SIRT6/PIAS4/SMCHD1/RAD51AP1/RECQL5/RTEL1/HELB/FANCB/CHEK1/RMI2	11
GO:0034502	BP	GO:0034502	protein localization to chromosome	14/523	119/18870	5.45943754368695e-06	0.0001543314750631	0.000121867576221907	BRCA2/CDK9/LEMD2/SIRT6/PIAS4/ATR/ACD/XRCC4/EZH2/CCT2/GNL3/VRK1/CDK1/AURKB	14
GO:0051222	BP	GO:0051222	positive regulation of protein transport	24/523	308/18870	5.71345370999054e-06	0.000160509013231598	0.000126745658306622	PCNT/CEP131/SIRT3/ANP32B/PTPN23/RAPGEF3/VAMP2/DMAP1/SIRT6/ECT2/MYO1C/TRIM28/JAK2/HIF1A/CDK1/CAMK1/TCF7L2/PRKCB/SMAD3/BAG3/SRC/MYH10/SORL1/ABCC8	24
GO:0007095	BP	GO:0007095	mitotic G2 DNA damage checkpoint signaling	8/523	37/18870	6.27433197434767e-06	0.000175177799506016	0.000138328839434449	TOPBP1/FOXO4/FZR1/ATM/BLM/CDK1/CHEK1/CLSPN	8
GO:0040029	BP	GO:0040029	epigenetic regulation of gene expression	20/523	229/18870	6.41481163604428e-06	0.000178001184232075	0.000140558320187913	MBD3/DOT1L/WDR5/DNMT3A/SPHK2/EHMT1/SMARCA4/MECP2/SIRT6/TRIM28/HDAC4/SMCHD1/PRMT7/KMT2D/MEN1/MTA1/EZH2/HAT1/LMNB1/CHEK1	20
GO:0090657	BP	GO:0090657	telomeric loop disassembly	5/523	11/18870	6.45611856972868e-06	0.00017805502616392	0.00014060083637413	XRCC3/SLX4/BLM/RTEL1/RECQL4	5
GO:0051984	BP	GO:0051984	positive regulation of chromosome segregation	7/523	27/18870	6.61897473645276e-06	0.000181440137775611	0.000143273883768958	NUMA1/INCENP/NCAPG/CDK1/CCNB1/CDCA8/AURKB	7
GO:0010586	BP	GO:0010586	miRNA metabolic process	13/523	105/18870	6.68676133218441e-06	0.000182194105454639	0.000143869253012693	SMARCA4/KHSRP/HIF1A/JUN/GNL3/SMAD3/POU5F1/AR/MYCN/GATA6/GATA2/FOS/MYB	13
GO:0007098	BP	GO:0007098	centrosome cycle	15/523	138/18870	6.8122085287304e-06	0.000184500713625435	0.000145690662073635	CEP131/BRCA2/XRCC3/KAT2A/POC1B/GEN1/AURKA/CDK1/CCNL1/FES/NDC80/NEK2/CHEK1/SGO1/XRCC2	15
GO:0008608	BP	GO:0008608	attachment of spindle microtubules to kinetochore	9/523	49/18870	6.89472204493882e-06	0.000184525608338806	0.000145710320140002	MAD1L1/INCENP/ECT2/CCNB1/NDC80/NEK2/SGO1/CDCA8/AURKB	9
GO:0031297	BP	GO:0031297	replication fork processing	9/523	49/18870	6.89472204493882e-06	0.000184525608338806	0.000145710320140002	BRCA2/CDK9/MUS81/ATR/PCNA/RBBP8/GEN1/BLM/RTEL1	9
GO:0072331	BP	GO:0072331	signal transduction by p53 class mediator	17/523	175/18870	7.79131047113085e-06	0.000205553617986612	0.000162315050753127	HEXIM1/BRCA2/TMEM109/TFAP4/HIC1/ATR/PDK2/PML/ATM/TAF9/ATAD5/USP15/AURKA/CHEK1/E2F2/USP2/AURKB	17
GO:0031507	BP	GO:0031507	heterochromatin formation	12/523	91/18870	7.81676371737724e-06	0.000205553617986612	0.000162315050753127	MBD3/DOT1L/DNMT3A/EHMT1/MECP2/SIRT6/TRIM28/SMCHD1/KMT2D/EZH2/HAT1/LMNB1	12
GO:0045132	BP	GO:0045132	meiotic chromosome segregation	12/523	91/18870	7.81676371737724e-06	0.000205553617986612	0.000162315050753127	PPP2R1A/ACTR3/ATM/AURKA/BRIP1/FANCD2/MAPK15/CCNE2/NDC80/SGO1/TRIP13/CCNE1	12
GO:0045910	BP	GO:0045910	negative regulation of DNA recombination	9/523	50/18870	8.20384150148993e-06	0.000214485405267277	0.00016936802077612	SMCHD1/BLM/RECQL5/RTEL1/HELB/FANCB/ANKLE1/RMI2/ZSCAN4	9
GO:0036293	BP	GO:0036293	response to decreased oxygen levels	24/523	315/18870	8.35863800017754e-06	0.00021727654985519	0.000171572043161539	NOL3/DNMT3A/STUB1/TFRC/MECP2/LONP1/PML/HIF1A/PDK1/ATM/IRAK1/BRIP1/SMAD3/SOD2/CCNA2/SRC/PLOD2/FOSL2/GATA6/FOS/MYB/ANGPT4/BMP7/PCK1	24
GO:0090316	BP	GO:0090316	positive regulation of intracellular protein transport	16/523	158/18870	8.46536347231154e-06	0.000218793365630086	0.000172769794054454	PCNT/CEP131/ANP32B/RAPGEF3/VAMP2/DMAP1/SIRT6/ECT2/MYO1C/TRIM28/JAK2/CDK1/CAMK1/SMAD3/BAG3/SORL1	16
GO:0140747	BP	GO:0140747	regulation of ncRNA transcription	12/523	92/18870	8.76666880212267e-06	0.000225293426090914	0.000177902555296664	SMARCA4/HIF1A/JUN/GNL3/SMAD3/POU5F1/AR/MYCN/GATA6/GATA2/FOS/MYB	12
GO:0051303	BP	GO:0051303	establishment of chromosome localization	13/523	108/18870	9.14500037453973e-06	0.000233688342904199	0.000184531586504986	NUMA1/MAD1L1/NUDC/INCENP/ECT2/ATM/CCNB1/NDC80/NEK2/CENPF/SGO1/CDCA8/AURKB	13
GO:2000630	BP	GO:2000630	positive regulation of miRNA metabolic process	10/523	64/18870	9.69766071833581e-06	0.000245600237732177	0.000193937793179952	SMARCA4/HIF1A/JUN/GNL3/SMAD3/AR/MYCN/GATA2/FOS/MYB	10
GO:0010332	BP	GO:0010332	response to gamma radiation	9/523	51/18870	9.71975294142376e-06	0.000245600237732177	0.000193937793179952	BRCA2/TMEM109/ATR/PML/MEN1/ATM/FANCD2/SOD2/XRCC2	9
GO:1903829	BP	GO:1903829	positive regulation of protein localization	31/523	476/18870	1.06222041508757e-05	0.000265569337083364	0.000209706357150902	NUMA1/PCNT/CEP131/SIRT3/CDK9/ANP32B/PTPN23/TFRC/RAPGEF3/VAMP2/GAS8/DMAP1/SIRT6/ECT2/MYO1C/TRIM28/JAK2/HIF1A/CCT2/GNL3/VRK1/CDK1/CAMK1/TCF7L2/PRKCB/SMAD3/BAG3/SRC/MYH10/SORL1/ABCC8	31
GO:0043434	BP	GO:0043434	response to peptide hormone	29/523	430/18870	1.06274707079569e-05	0.000265569337083364	0.000209706357150902	NUDC/FOXO4/LPIN3/VAMP2/MAPK3/LONP1/MYO1C/RAP1GDS1/PDK2/JAK2/ATP2B1/XBP1/BRIP1/PRKCB/CCNA2/SRC/KLF15/LTA4H/NEFL/SORL1/PRKCQ/FOS/RARRES2/CAMK2A/BMP7/ABCC8/FBP1/ALPL/PCK1	29
GO:0000022	BP	GO:0000022	mitotic spindle elongation	5/523	12/18870	1.08153440379412e-05	0.000268779126833011	0.000212240961947568	NUMA1/INCENP/KIF4A/CDCA8/AURKB	5
GO:1905820	BP	GO:1905820	positive regulation of chromosome separation	7/523	29/18870	1.10871162357065e-05	0.000274027468492352	0.000216385305652874	NUMA1/INCENP/NCAPG/MAPK15/CDC20/CDCA8/AURKB	7
GO:0071478	BP	GO:0071478	cellular response to radiation	17/523	181/18870	1.21922926280117e-05	0.000299705106285308	0.000236661606904139	TNKS1BP1/BRCA2/TMEM109/ECT2/ERCC1/ATR/PCNA/RAD51AP1/ATM/RAD1/BLM/RAD9A/POLD1/GPR52/CDC25A/CERS1/AURKB	17
GO:0051310	BP	GO:0051310	metaphase chromosome alignment	12/523	96/18870	1.36533762849963e-05	0.000333806599659668	0.000263589790810769	NUMA1/MAD1L1/NUDC/INCENP/ECT2/CCNB1/NDC80/NEK2/CENPF/SGO1/CDCA8/AURKB	12
GO:0001701	BP	GO:0001701	in utero embryonic development	27/523	392/18870	1.46981160039344e-05	0.000357417089708576	0.000282233772503392	MBD3/MYH9/BRCA2/UPF3A/ZMIZ1/PLCD3/KAT2A/TRIM28/TFEB/HIF1A/FLCN/RBBP8/DBN1/CEBPA/SMAD3/CCNB1/NEK2/NR2F2/CHEK1/POU5F1/NOS3/AR/ASF1B/GATA6/XRCC2/GATA2/BMP7	27
GO:0006268	BP	GO:0006268	DNA unwinding involved in DNA replication	6/523	21/18870	1.67643650394904e-05	0.000403325654646889	0.000318485389580016	RECQL/PURA/BLM/RECQL5/RECQL4/CDC45	6
GO:0051988	BP	GO:0051988	regulation of attachment of spindle microtubules to kinetochore	6/523	21/18870	1.67643650394904e-05	0.000403325654646889	0.000318485389580016	INCENP/ECT2/CCNB1/NEK2/CDCA8/AURKB	6
GO:0016925	BP	GO:0016925	protein sumoylation	10/523	68/18870	1.68582771104268e-05	0.000403439086616193	0.00031857496093388	HMG20B/ZMIZ1/ZMIZ2/PIAS4/TRIM28/HDAC4/HDAC7/PML/GNL3/BCL11A	10
GO:0044771	BP	GO:0044771	meiotic cell cycle phase transition	5/523	13/18870	1.71745705004784e-05	0.000406704619757401	0.000321153583401064	CDC25B/MAPK15/NDC80/CDC20/CDC25A	5
GO:0090235	BP	GO:0090235	regulation of metaphase plate congression	5/523	13/18870	1.71745705004784e-05	0.000406704619757401	0.000321153583401064	NUMA1/MAD1L1/INCENP/CDCA8/AURKB	5
GO:2000241	BP	GO:2000241	regulation of reproductive process	18/523	207/18870	1.95918563818533e-05	0.000461531075078763	0.000364447196840067	MYH9/FZR1/PPP2R1A/DHX37/SYDE1/RAD51AP1/PRDX4/RAD1/AURKA/CDC25B/MAPK15/SRC/AR/CDC20/TRIP13/CDC25A/BMP7/PSMA8	18
GO:0051225	BP	GO:0051225	spindle assembly	14/523	133/18870	1.98380137774285e-05	0.000464908478317663	0.000367114157331959	NUMA1/CSNK1D/INCENP/GTF2B/TUBB1/AURKA/MAPK15/NDC80/KIF4A/NEK2/CDC20/CDCA8/AURKB/HSPA1A	14
GO:0071479	BP	GO:0071479	cellular response to ionizing radiation	10/523	70/18870	2.18902402325169e-05	0.000510358539029248	0.000403003717357189	TNKS1BP1/BRCA2/TMEM109/ECT2/ATR/RAD51AP1/ATM/RAD1/BLM/RAD9A	10
GO:1902751	BP	GO:1902751	positive regulation of cell cycle G2/M phase transition	7/523	32/18870	2.22471094537343e-05	0.000516018851585847	0.000407473373152607	MECP2/ATAD5/CDK1/CDC25B/DBF4B/CCNB1/CDC25A	7
GO:2001242	BP	GO:2001242	regulation of intrinsic apoptotic signaling pathway	17/523	190/18870	2.29795843782422e-05	0.00053028908236117	0.000418741835635745	NOL3/CCAR2/S100A8/PIAS4/WFS1/DDX3X/HIF1A/FLCN/TAF9/ATAD5/USP15/XBP1/RAD9A/SOD2/SRC/LCK/HSPA1A	17
GO:0032386	BP	GO:0032386	regulation of intracellular transport	24/523	336/18870	2.42994335063307e-05	0.000557900191619969	0.000440544899209085	NUMA1/PCNT/CEP131/ANP32B/PTPN23/RAPGEF3/MECP2/VAMP2/DMAP1/SIRT6/ECT2/MAPK3/BRSK2/MYO1C/TRIM28/JAK2/CDK1/CAMK1/SMAD3/BAG3/SRC/SORL1/CABP1/TNNC1	24
GO:0031023	BP	GO:0031023	microtubule organizing center organization	15/523	154/18870	2.56266541006549e-05	0.000585400790390212	0.000462260698370664	CEP131/BRCA2/XRCC3/KAT2A/POC1B/GEN1/AURKA/CDK1/CCNL1/FES/NDC80/NEK2/CHEK1/SGO1/XRCC2	15
GO:0006287	BP	GO:0006287	base-excision repair, gap-filling	5/523	14/18870	2.61077936669659e-05	0.000593394727415512	0.000468573096598865	PCNA/PNKP/POLL/LIG1/POLD1	5
GO:0034968	BP	GO:0034968	histone lysine methylation	7/523	33/18870	2.75669948543212e-05	0.000623427588630473	0.000492288492319535	SETD1A/SETD1B/DOT1L/WDR5/EHMT1/KMT2B/MECP2	7
GO:0042306	BP	GO:0042306	regulation of protein import into nucleus	9/523	58/18870	2.86452203063408e-05	0.0006445887136596	0.000508998337257996	DMAP1/SIRT6/ECT2/TRIM28/JAK2/CDK1/SMAD3/BAG3/CABP1	9
GO:0032785	BP	GO:0032785	negative regulation of DNA-templated transcription, elongation	6/523	23/18870	2.97490962249672e-05	0.000666114664482806	0.000525996266239259	HEXIM1/NELFB/SUPT5H/SIRT6/EZH2/RECQL5	6
GO:0044843	BP	GO:0044843	cell cycle G1/S phase transition	21/523	279/18870	3.6340084793959e-05	0.000809685731640771	0.000639366905397474	SMARCC2/SMARCA4/TBX2/CDK10/DDX3X/PML/EZH2/RBBP8/ATM/PIM2/CDK18/CDK1/CCNE2/CCNA2/E2F2/GLI1/PLCG2/CCNE1/CDC25A/CAMK2A/FHL1	21
GO:0007131	BP	GO:0007131	reciprocal meiotic recombination	9/523	60/18870	3.78614167863868e-05	0.00083535213719428	0.000659634337130733	MUS81/SLX4/RAD51AP1/ATM/TOP2A/BRIP1/FANCD2/TRIP13/ANKLE1	9
GO:0140527	BP	GO:0140527	reciprocal homologous recombination	9/523	60/18870	3.78614167863868e-05	0.00083535213719428	0.000659634337130733	MUS81/SLX4/RAD51AP1/ATM/TOP2A/BRIP1/FANCD2/TRIP13/ANKLE1	9
GO:0045736	BP	GO:0045736	negative regulation of cyclin-dependent protein serine/threonine kinase activity	6/523	24/18870	3.87411727514882e-05	0.000846503982391213	0.000668440371959316	HEXIM1/TFAP4/HEXIM2/MEN1/CEBPA/NR2F2	6
GO:1904030	BP	GO:1904030	negative regulation of cyclin-dependent protein kinase activity	6/523	24/18870	3.87411727514882e-05	0.000846503982391213	0.000668440371959316	HEXIM1/TFAP4/HEXIM2/MEN1/CEBPA/NR2F2	6
GO:0048144	BP	GO:0048144	fibroblast proliferation	12/523	107/18870	4.11364131892215e-05	0.000890239219401191	0.000702975824482642	SIRT6/ZMIZ1/KAT2A/PML/MED31/CDK1/PRDX1/SOD2/CCNB1/CCNA2/FOSL2/MYB	12
GO:1901796	BP	GO:1901796	regulation of signal transduction by p53 class mediator	12/523	107/18870	4.11364131892215e-05	0.000890239219401191	0.000702975824482642	HEXIM1/HIC1/ATR/PML/ATM/TAF9/ATAD5/USP15/AURKA/CHEK1/USP2/AURKB	12
GO:0048599	BP	GO:0048599	oocyte development	9/523	61/18870	4.33379581177262e-05	0.00093341706936417	0.000737071137310501	BRCA2/PPP2R1A/KMT2D/ATM/AURKA/CDC25B/TRIP13/TDRD1/TDRD5	9
GO:1900180	BP	GO:1900180	regulation of protein localization to nucleus	14/523	143/18870	4.47681447657978e-05	0.000959650799884851	0.000757786556200309	TFRC/DMAP1/SIRT6/ECT2/TRIM28/JAK2/FLCN/CCT2/CDK1/TCF7L2/SMAD3/BAG3/SRC/CABP1	14
GO:0051147	BP	GO:0051147	regulation of muscle cell differentiation	15/523	162/18870	4.6376143474643e-05	0.000989430645923634	0.000781302158934775	DMPK/FOXO4/CDK9/MECP2/CTDP1/KAT2A/HDAC4/EZH2/NFATC1/XBP1/TBX1/CAMK1/SOD2/MAPK12/MYF6	15
GO:1901873	BP	GO:1901873	regulation of post-translational protein modification	21/523	284/18870	4.708462189766e-05	0.000999829787995851	0.000789513823072698	HMG20B/FZR1/WDR5/EHMT1/STUB1/MECP2/MALT1/PIAS4/FANCI/HDAC4/WFS1/DDX3X/HIF1A/MTA1/FLCN/GNL3/ARRDC3/CDC20/GATA2/FOXF2/HSPA1A	21
GO:0046822	BP	GO:0046822	regulation of nucleocytoplasmic transport	12/523	109/18870	4.94664874256648e-05	0.00104282594854462	0.000823465665176097	ANP32B/RAPGEF3/DMAP1/SIRT6/ECT2/TRIM28/JAK2/CDK1/CAMK1/SMAD3/BAG3/CABP1	12
GO:0006312	BP	GO:0006312	mitotic recombination	6/523	25/18870	4.9787991274225e-05	0.00104282594854462	0.000823465665176097	BRCA2/XRCC3/ERCC1/GEN1/ANKLE1/ZSCAN4	6
GO:0007292	BP	GO:0007292	female gamete generation	15/523	163/18870	4.98011065411538e-05	0.00104282594854462	0.000823465665176097	BRCA2/PPP2R1A/ZMIZ1/ERCC1/KMT2D/ATM/TOP2A/AURKA/CDC25B/NDC80/SRC/NOS3/TRIP13/TDRD1/TDRD5	15
GO:2001233	BP	GO:2001233	regulation of apoptotic signaling pathway	26/523	398/18870	5.16941752980185e-05	0.00107747813305501	0.000850828701363942	NOL3/CCAR2/PPP2R1A/S100A8/PIAS4/WFS1/JAK2/DDX3X/PML/HIF1A/MAZ/FLCN/CTTN/TAF9/ATAD5/USP15/XBP1/RAD9A/TCF7L2/CTSC/SOD2/SRC/NOS3/AR/LCK/HSPA1A	26
GO:1900182	BP	GO:1900182	positive regulation of protein localization to nucleus	11/523	93/18870	5.22824234793392e-05	0.0010823531691207	0.000854678264967716	TFRC/DMAP1/ECT2/TRIM28/JAK2/CCT2/CDK1/TCF7L2/SMAD3/BAG3/SRC	11
GO:0051656	BP	GO:0051656	establishment of organelle localization	29/523	469/18870	5.24066646114157e-05	0.0010823531691207	0.000854678264967716	NUMA1/MAD1L1/MYH9/SUN2/NUDC/CSNK1D/SPHK2/INCENP/MECP2/NOP9/TMEM201/ECT2/MAP4/MYO1C/HIF1A/ATM/LMNB1/FES/PIK3CG/MAPK15/CCNB1/NDC80/NEK2/CENPF/NEFL/SGO1/GATA2/CDCA8/AURKB	29
GO:0031667	BP	GO:0031667	response to nutrient levels	30/523	495/18870	5.63457919818637e-05	0.00115841825969986	0.000914742929160113	ATN1/MBD3/FOXK1/FOXO4/DNMT3A/TFRC/ERCC1/MAPK3/KAT2A/PDK2/OGG1/TFEB/GAS2L1/FLCN/XBP1/STK26/BRIP1/FES/PRKCB/SOD2/SRC/RUNX2/SORL1/FOS/SLC7A5/NTRK1/BMP7/FBP1/ALPL/PCK1	30
GO:0071375	BP	GO:0071375	cellular response to peptide hormone stimulus	22/523	310/18870	5.79291351533356e-05	0.00118558134976714	0.000936192215171554	FOXO4/LPIN3/VAMP2/MAPK3/LONP1/MYO1C/RAP1GDS1/PDK2/JAK2/ATP2B1/XBP1/BRIP1/PRKCB/CCNA2/SRC/SORL1/PRKCQ/FOS/RARRES2/CAMK2A/FBP1/PCK1	22
GO:0048863	BP	GO:0048863	stem cell differentiation	19/523	246/18870	5.98792627135392e-05	0.00121997254618621	0.000963349162574863	MBD3/SETD1A/NELFB/TCOF1/FOXO4/TBX2/SIRT6/MAPK3/HIF1A/MTA1/ZNF281/EZH2/TBX1/HOXA7/TEAD2/RUNX2/GATA6/GREM1/BMP7	19
GO:0071456	BP	GO:0071456	cellular response to hypoxia	14/523	147/18870	6.06661026428117e-05	0.00123046090696609	0.000971631278107435	NOL3/DNMT3A/STUB1/HIF1A/PDK1/IRAK1/BRIP1/CCNA2/SRC/GATA6/FOS/ANGPT4/BMP7/PCK1	14
GO:2001056	BP	GO:2001056	positive regulation of cysteine-type endopeptidase activity	13/523	129/18870	6.16650595825545e-05	0.00124513868076738	0.00098322155621996	ANP32B/TBC1D10A/S100A8/PPM1F/MALT1/JAK2/DDX3X/HIP1/SMAD3/HIP1R/LCK/TTBK1/NLRP2	13
GO:0033157	BP	GO:0033157	regulation of intracellular protein transport	18/523	226/18870	6.26488719571949e-05	0.00125938154605508	0.00099446840959421	PCNT/CEP131/ANP32B/RAPGEF3/VAMP2/DMAP1/SIRT6/ECT2/BRSK2/MYO1C/TRIM28/JAK2/CDK1/CAMK1/SMAD3/BAG3/SORL1/CABP1	18
GO:0048015	BP	GO:0048015	phosphatidylinositol-mediated signaling	6/523	26/18870	6.32176868091626e-05	0.001265192909017	0.000999057342074935	PLCB3/PLCD1/PLCH2/PIK3CG/PLCH1/PLCG2	6
GO:0032868	BP	GO:0032868	response to insulin	20/523	269/18870	6.57595111359437e-05	0.00131026550162059	0.00103464883507654	FOXO4/LPIN3/VAMP2/MAPK3/LONP1/MYO1C/PDK2/ATP2B1/XBP1/PRKCB/SRC/KLF15/SORL1/PRKCQ/FOS/RARRES2/ABCC8/FBP1/ALPL/PCK1	20
GO:0007143	BP	GO:0007143	female meiotic nuclear division	7/523	38/18870	7.22370552577892e-05	0.00141806958923371	0.00111977614212039	PPP2R1A/ATM/TOP2A/AURKA/CDC25B/NDC80/TRIP13	7
GO:0016571	BP	GO:0016571	histone methylation	7/523	38/18870	7.22370552577892e-05	0.00141806958923371	0.00111977614212039	SETD1A/SETD1B/DOT1L/WDR5/EHMT1/KMT2B/MECP2	7
GO:0006303	BP	GO:0006303	double-strand break repair via nonhomologous end joining	9/523	65/18870	7.24240714377597e-05	0.00141806958923371	0.00111977614212039	KMT5C/PRPF19/ERCC1/SMCHD1/PNKP/XRCC4/ATM/POLL/POLM	9
GO:0009994	BP	GO:0009994	oocyte differentiation	9/523	65/18870	7.24240714377597e-05	0.00141806958923371	0.00111977614212039	BRCA2/PPP2R1A/KMT2D/ATM/AURKA/CDC25B/TRIP13/TDRD1/TDRD5	9
GO:0003002	BP	GO:0003002	regionalization	27/523	430/18870	7.30585242229898e-05	0.0014243263149163	0.0011247167544855	RING1/PSKH1/FKBP8/TBX2/GAS8/KAT2A/ACD/HIF1A/ATM/AURKA/TBX1/HOXA7/SMAD3/HOXA3/GLI2/ZBTB16/NR2F2/BASP1/PAX8/GLI1/AR/DAW1/XRCC2/GREM1/TDRD1/TDRD5/MYF6	27
GO:0019083	BP	GO:0019083	viral transcription	8/523	51/18870	7.3625226154673e-05	0.00142921415406689	0.00112857642802261	HEXIM1/CDK9/SMARCA4/CTDP1/TFAP4/GTF2B/JUN/CCNT2	8
GO:0002076	BP	GO:0002076	osteoblast development	5/523	17/18870	7.53169118096851e-05	0.00144943831812873	0.00114454640339104	JUND/MEN1/SMAD3/GLI2/RUNX2	5
GO:0043923	BP	GO:0043923	positive regulation by host of viral transcription	5/523	17/18870	7.53169118096851e-05	0.00144943831812873	0.00114454640339104	CDK9/SMARCA4/CTDP1/TFAP4/JUN	5
GO:0051092	BP	GO:0051092	positive regulation of NF-kappaB transcription factor activity	14/523	150/18870	7.56284419806279e-05	0.00144943831812873	0.00114454640339104	TFRC/S100A8/MALT1/IRAK1/RPS6KA4/PRKCB/TRIM22/AR/PLCG2/PRKD2/PRKCQ/CAMK2A/NTRK1/HSPA1A	14
GO:0030308	BP	GO:0030308	negative regulation of cell growth	16/523	189/18870	7.73581334520017e-05	0.00147633264811563	0.00116578346348053	CCAR2/RGMA/SPHK2/SMARCA4/PPP2R1A/MECP2/CTDP1/NAIF1/DDX3X/PML/SMAD3/BCL11A/GREM1/FHL1/FBP1/HSPA1A	16
GO:0051445	BP	GO:0051445	regulation of meiotic cell cycle	9/523	66/18870	8.18298255554634e-05	0.00154975853422232	0.00122376408453084	FZR1/RAD51AP1/RAD1/CDC25B/MAPK15/CDC20/TRIP13/CDC25A/PSMA8	9
GO:1903131	BP	GO:1903131	mononuclear cell differentiation	29/523	481/18870	8.1890844501246e-05	0.00154975853422232	0.00122376408453084	MYH9/SMARCC2/SMARCA4/ZMIZ1/MALT1/KAT2A/HDAC4/MEN1/EZH2/ATM/PDE1B/NFATC1/XBP1/FANCD2/HOXA7/FES/GLI2/ZBTB16/IKZF1/FOSL2/PLCG2/RUNX2/LCK/IRF1/PAX5/FOS/MYB/NTRK1/PCK1	29
GO:0009411	BP	GO:0009411	response to UV	14/523	152/18870	8.73034525856585e-05	0.00164530631685389	0.00129921322203131	MAP2K7/CCAR2/CIRBP/BRCA2/SIRT6/ERCC1/ATR/PCNA/PML/MEN1/POLD1/CDC25A/CERS1/AURKB	14
GO:0035601	BP	GO:0035601	protein deacylation	9/523	67/18870	9.22403600213923e-05	0.00173113339575418	0.00136698642302941	CCAR2/SIRT3/WDR5/SIRT6/KAT2A/HDAC4/LYPLA1/HDAC7/MTA1	9
GO:0014855	BP	GO:0014855	striated muscle cell proliferation	10/523	83/18870	9.73306881805072e-05	0.00181911860595221	0.00143646378858835	TBX2/JAK2/CDK1/FES/NDC80/SRC/GLI1/GATA6/FOS/MYB	10
GO:0042307	BP	GO:0042307	positive regulation of protein import into nucleus	7/523	40/18870	0.000101724515127179	0.00188922567928293	0.00149182371500215	DMAP1/ECT2/TRIM28/JAK2/CDK1/SMAD3/BAG3	7
GO:0000076	BP	GO:0000076	DNA replication checkpoint signaling	5/523	18/18870	0.000101917104962422	0.00188922567928293	0.00149182371500215	TOPBP1/RAD9A/ORC1/CDC45/CLSPN	5
GO:0071453	BP	GO:0071453	cellular response to oxygen levels	15/523	174/18870	0.00010488707799481	0.00193634389294092	0.00152903052905001	NOL3/DNMT3A/STUB1/ATP6V1A/HIF1A/PDK1/IRAK1/BRIP1/CCNA2/SRC/GATA6/FOS/ANGPT4/BMP7/PCK1	15
GO:0098781	BP	GO:0098781	ncRNA transcription	13/523	136/18870	0.000106299949138561	0.00195444987786061	0.00154332788800657	TCOF1/SMARCA4/HIF1A/JUN/GNL3/SMAD3/POU5F1/AR/MYCN/GATA6/GATA2/FOS/MYB	13
GO:1904627	BP	GO:1904627	response to phorbol 13-acetate 12-myristate	4/523	10/18870	0.000107257385295099	0.00195614981326505	0.00154467023899096	SPHK2/FOS/FBP1/PCK1	4
GO:1904628	BP	GO:1904628	cellular response to phorbol 13-acetate 12-myristate	4/523	10/18870	0.000107257385295099	0.00195614981326505	0.00154467023899096	SPHK2/FOS/FBP1/PCK1	4
GO:0050873	BP	GO:0050873	brown fat cell differentiation	8/523	54/18870	0.000111862331810728	0.00203194107140532	0.00160451867188248	TFE3/ARL4A/FLCN/CEBPA/PRDM16/GATA2/SLC7A10/BMP7	8
GO:0031647	BP	GO:0031647	regulation of protein stability	22/523	325/18870	0.000115687120812227	0.00209301138973482	0.00165274274069847	TELO2/CCAR2/GET4/POLR2E/CDC37/STUB1/SIRT6/KAT2A/WFS1/TAF9/PIM2/CCT2/HIP1/AURKA/SMAD3/BAG3/NDC80/HIP1R/SRC/USP2/TF/HSPA1A	22
GO:0006289	BP	GO:0006289	nucleotide-excision repair	10/523	85/18870	0.000119185130245881	0.00214770655020765	0.00169593267739264	SMARCC2/BRCA2/SMARCA4/ERCC1/PNKP/SLX4/OGG1/POLL/BRIP1/POLD1	10
GO:0010165	BP	GO:0010165	response to X-ray	6/523	29/18870	0.000121543583370726	0.0021728918086395	0.00171582017215258	BRCA2/ERCC1/XRCC4/ATM/BLM/XRCC2	6
GO:0010971	BP	GO:0010971	positive regulation of G2/M transition of mitotic cell cycle	6/523	29/18870	0.000121543583370726	0.0021728918086395	0.00171582017215258	MECP2/CDK1/CDC25B/DBF4B/CCNB1/CDC25A	6
GO:0008630	BP	GO:0008630	intrinsic apoptotic signaling pathway in response to DNA damage	11/523	102/18870	0.000122166738490142	0.00217543369366501	0.00171782736716557	CCAR2/BRCA2/TMEM109/HIC1/PIAS4/PML/ATM/TAF9/ATAD5/RAD9A/SOD2	11
GO:0098732	BP	GO:0098732	macromolecule deacylation	9/523	70/18870	0.000130361518987243	0.00231225549168353	0.00182586845788943	CCAR2/SIRT3/WDR5/SIRT6/KAT2A/HDAC4/LYPLA1/HDAC7/MTA1	9
GO:1901653	BP	GO:1901653	cellular response to peptide	24/523	374/18870	0.000130896479274345	0.00231267490530416	0.00182619964711289	FOXO4/LPIN3/VAMP2/MAPK3/LONP1/MYO1C/RAP1GDS1/PDK2/JAK2/ATP2B1/XBP1/BRIP1/PRKCB/CCNA2/SRC/KLF15/KLF1/SORL1/PRKCQ/FOS/RARRES2/CAMK2A/FBP1/PCK1	24
GO:2000781	BP	GO:2000781	positive regulation of double-strand break repair	10/523	86/18870	0.000131581333438241	0.00231572907058819	0.00182861136332563	SMARCC2/KMT5C/SMARCA4/DMAP1/SIRT6/PIAS4/SMCHD1/PNKP/RAD51AP1/FANCB	10
GO:0036294	BP	GO:0036294	cellular response to decreased oxygen levels	14/523	158/18870	0.000132226664137197	0.00231806667400211	0.00183045724772546	NOL3/DNMT3A/STUB1/HIF1A/PDK1/IRAK1/BRIP1/CCNA2/SRC/GATA6/FOS/ANGPT4/BMP7/PCK1	14
GO:0046827	BP	GO:0046827	positive regulation of protein export from nucleus	5/523	19/18870	0.000135177626554375	0.00235157078809783	0.00185691371214167	ANP32B/RAPGEF3/SIRT6/CAMK1/BAG3	5
GO:1904505	BP	GO:1904505	regulation of telomere maintenance in response to DNA damage	5/523	19/18870	0.000135177626554375	0.00235157078809783	0.00185691371214167	INO80E/ERCC1/INO80B/RTEL1/TFPT	5
GO:0043247	BP	GO:0043247	telomere maintenance in response to DNA damage	6/523	30/18870	0.000148399964451641	0.00257169746825583	0.00203073635565403	INO80E/ERCC1/INO80B/ACD/RTEL1/TFPT	6
GO:0007389	BP	GO:0007389	pattern specification process	28/523	475/18870	0.000157974512832307	0.00272717069290276	0.00215350551241469	RING1/PSKH1/FKBP8/TBX2/GAS8/KAT2A/ACD/HIF1A/ATM/AURKA/TBX1/HOXA7/SMAD3/HOXA3/GLI2/ZBTB16/NR2F2/BASP1/PAX8/GLI1/AR/DAW1/XRCC2/GREM1/TDRD1/BMP7/TDRD5/MYF6	28
GO:0034504	BP	GO:0034504	protein localization to nucleus	21/523	310/18870	0.000162706515292099	0.00278228816280571	0.00219702892500315	SUN2/TNPO2/TFRC/DMAP1/SIRT6/ECT2/KPNA2/TRIM28/RAP1GDS1/JAK2/PML/FLCN/CCT2/CDK1/LMNB1/TCF7L2/SMAD3/BAG3/ZBTB16/SRC/CABP1	21
GO:0001889	BP	GO:0001889	liver development	13/523	142/18870	0.000164498435342334	0.00278228816280571	0.00219702892500315	PRKCSH/FPGS/PCNA/EZH2/AURKA/CEBPA/XBP1/SMAD3/SOD2/GLI1/GATA6/SLC7A5/PCK1	13
GO:0051256	BP	GO:0051256	mitotic spindle midzone assembly	4/523	11/18870	0.000164858109138167	0.00278228816280571	0.00219702892500315	INCENP/KIF4A/CDCA8/AURKB	4
GO:0051987	BP	GO:0051987	positive regulation of attachment of spindle microtubules to kinetochore	4/523	11/18870	0.000164858109138167	0.00278228816280571	0.00219702892500315	INCENP/CCNB1/CDCA8/AURKB	4
GO:1905634	BP	GO:1905634	regulation of protein localization to chromatin	4/523	11/18870	0.000164858109138167	0.00278228816280571	0.00219702892500315	CDK9/SIRT6/PIAS4/VRK1	4
GO:2001054	BP	GO:2001054	negative regulation of mesenchymal cell apoptotic process	4/523	11/18870	0.000164858109138167	0.00278228816280571	0.00219702892500315	HIF1A/TBX1/PAX8/BMP7	4
GO:0006473	BP	GO:0006473	protein acetylation	11/523	106/18870	0.000172617475975848	0.00290241205888015	0.00229188454700079	DMAP1/GTF2B/KAT2A/NAA10/DDX3X/PML/FLCN/TAF9/HAT1/KLF15/GATA2	11
GO:0034244	BP	GO:0034244	negative regulation of transcription elongation by RNA polymerase II	5/523	20/18870	0.000176149945280384	0.00295083778704881	0.00233012383756859	HEXIM1/NELFB/SIRT6/EZH2/RECQL5	5
GO:0030878	BP	GO:0030878	thyroid gland development	6/523	31/18870	0.000179743242830342	0.00299992135543039	0.0023688825904966	MAPK3/TUBB1/TBX1/SMAD3/HOXA3/PAX8	6
GO:0006476	BP	GO:0006476	protein deacetylation	8/523	58/18870	0.000187050264746863	0.00311039833621346	0.00245612054290288	CCAR2/SIRT3/WDR5/SIRT6/KAT2A/HDAC4/HDAC7/MTA1	8
GO:0006284	BP	GO:0006284	base-excision repair	7/523	44/18870	0.000190015935713647	0.00314813947704331	0.00248592276798305	SIRT6/PCNA/PNKP/OGG1/POLL/LIG1/POLD1	7
GO:0060537	BP	GO:0060537	muscle tissue development	26/523	433/18870	0.000201695992377631	0.00332945610775191	0.00262909912461507	HMG20B/TBX2/CTDP1/LEMD2/SIRT6/KAT2A/FLCN/KDM6B/CCNT2/TBX1/CDK1/FES/SMAD3/CENPF/NR2F2/DMD/FOSL2/GLI1/PITX1/GATA6/PAX5/FOS/GREM1/BMP7/MYF6/TNNC1	26
GO:0061008	BP	GO:0061008	hepaticobiliary system development	13/523	145/18870	0.000202677251528215	0.0033334880314986	0.00263228292606788	PRKCSH/FPGS/PCNA/EZH2/AURKA/CEBPA/XBP1/SMAD3/SOD2/GLI1/GATA6/SLC7A5/PCK1	13
GO:0009410	BP	GO:0009410	response to xenobiotic stimulus	26/523	434/18870	0.000209112754629398	0.00342687314923466	0.00270602431906006	ABCC4/DNMT3A/TFRC/PPM1F/ATR/PCNA/OGG1/SULT1B1/RECQL5/ABCC6/CDK1/PRKCB/SOD2/CENPF/SRC/FOSL2/GPR52/LCK/GATA6/FOS/CERS1/ABCC3/NTRK1/ABCC8/FBP1/FOSB	26
GO:0032869	BP	GO:0032869	cellular response to insulin stimulus	16/523	206/18870	0.000210929992041167	0.00344417456318484	0.00271968634997409	FOXO4/LPIN3/VAMP2/MAPK3/LONP1/MYO1C/PDK2/ATP2B1/XBP1/PRKCB/SRC/SORL1/PRKCQ/RARRES2/FBP1/PCK1	16
GO:0000729	BP	GO:0000729	DNA double-strand break processing	5/523	21/18870	0.000225957939105664	0.00366311024578824	0.00289256852437471	SLX4/RBBP8/BLM/HELB/BRIP1	5
GO:0051315	BP	GO:0051315	attachment of mitotic spindle microtubules to kinetochore	5/523	21/18870	0.000225957939105664	0.00366311024578824	0.00289256852437471	MAD1L1/INCENP/NDC80/CDCA8/AURKB	5
GO:0045931	BP	GO:0045931	positive regulation of mitotic cell cycle	12/523	128/18870	0.000233077546441277	0.00376503479483534	0.00297305306419268	BRCA2/MECP2/CDK10/DDX3X/AURKA/CDK1/CDC25B/DBF4B/CCNB1/CDC20/CDC25A/USP2	12
GO:0048477	BP	GO:0048477	oogenesis	11/523	110/18870	0.000239735020518729	0.00385879536585841	0.00304709093320865	BRCA2/PPP2R1A/ERCC1/KMT2D/ATM/AURKA/CDC25B/SRC/TRIP13/TDRD1/TDRD5	11
GO:0070327	BP	GO:0070327	thyroid hormone transport	4/523	12/18870	0.000241879491688281	0.00387950688264572	0.00306344574579446	TUBB1/SLC7A8/SLC7A5/CRYM	4
GO:1902074	BP	GO:1902074	response to salt	23/523	366/18870	0.000243284252873347	0.0038882497376189	0.00307034952575513	DNMT3A/MECP2/JUND/ECT2/CALM3/PCNA/XRN1/TAF9/ABCC6/CEBPA/PRKCB/SOD2/CCNA2/GLDC/NEFL/PLCG2/RUNX2/FOS/BCL11A/PPP1R1B/NTRK1/ALPL/FOSB	23
GO:0000082	BP	GO:0000082	G1/S transition of mitotic cell cycle	18/523	252/18870	0.000247159430690983	0.00393627501765956	0.00310827260316718	SMARCC2/SMARCA4/CDK10/DDX3X/PML/EZH2/RBBP8/ATM/PIM2/CDK18/CDK1/CCNE2/CCNA2/E2F2/CCNE1/CDC25A/CAMK2A/FHL1	18
GO:0040020	BP	GO:0040020	regulation of meiotic nuclear division	6/523	33/18870	0.000257982173162004	0.00409422234811139	0.00323299543319919	FZR1/RAD51AP1/RAD1/CDC20/TRIP13/PSMA8	6
GO:0043280	BP	GO:0043280	positive regulation of cysteine-type endopeptidase activity involved in apoptotic process	11/523	111/18870	0.000259591946612575	0.00410536494590446	0.00324179416583167	ANP32B/S100A8/PPM1F/MALT1/JAK2/DDX3X/HIP1/SMAD3/HIP1R/LCK/NLRP2	11
GO:0010952	BP	GO:0010952	positive regulation of peptidase activity	14/523	170/18870	0.000284499127851581	0.00448358730060174	0.00354045677902224	ANP32B/TBC1D10A/S100A8/PPM1F/MALT1/JAK2/DDX3X/HIP1/SMAD3/HIP1R/MAPK12/LCK/TTBK1/NLRP2	14
GO:1903322	BP	GO:1903322	positive regulation of protein modification by small protein conjugation or removal	12/523	132/18870	0.000310317335712559	0.00487349065773579	0.00384834327511957	FZR1/STUB1/MALT1/PIAS4/FANCI/HDAC4/WFS1/DDX3X/MTA1/GNL3/ARRDC3/CDC20	12
GO:0042752	BP	GO:0042752	regulation of circadian rhythm	11/523	114/18870	0.000327685987113029	0.00511077144728355	0.00403571163076046	CCAR2/CSNK1D/SIRT6/PHLPP1/CSNK1E/PML/MTA1/EZH2/TOP2A/CDK1/USP2	11
GO:2001243	BP	GO:2001243	negative regulation of intrinsic apoptotic signaling pathway	11/523	114/18870	0.000327685987113029	0.00511077144728355	0.00403571163076046	NOL3/CCAR2/WFS1/DDX3X/HIF1A/TAF9/ATAD5/XBP1/SOD2/SRC/HSPA1A	11
GO:0007144	BP	GO:0007144	female meiosis I	4/523	13/18870	0.000341748345549527	0.00529358824287846	0.00418007258994068	AURKA/CDC25B/NDC80/TRIP13	4
GO:0140719	BP	GO:0140719	constitutive heterochromatin formation	4/523	13/18870	0.000341748345549527	0.00529358824287846	0.00418007258994068	SIRT6/SMCHD1/EZH2/HAT1	4
GO:0032259	BP	GO:0032259	methylation	19/523	282/18870	0.000352007154904337	0.00543388519328436	0.00429085782859859	MBD3/SETD1A/KMT5C/SETD1B/DOT1L/WDR5/DNMT3A/EHMT1/GAMT/KMT2B/MECP2/WDR4/PRMT7/KMT2D/TRMT1/EZH2/PRDM16/PNMT/FOS	19
GO:2000042	BP	GO:2000042	negative regulation of double-strand break repair via homologous recombination	5/523	23/18870	0.000356918336177362	0.00549095794057895	0.00433592522251984	SMCHD1/RECQL5/HELB/FANCB/RMI2	5
GO:2000116	BP	GO:2000116	regulation of cysteine-type endopeptidase activity	15/523	195/18870	0.000365421709522716	0.00560271997346185	0.00442417791404309	NOL3/ANP32B/TBC1D10A/S100A8/PPM1F/MALT1/JAK2/DDX3X/HIP1/SMAD3/HIP1R/SRC/LCK/TTBK1/NLRP2	15
GO:0031100	BP	GO:0031100	animal organ regeneration	8/523	64/18870	0.000373600673452842	0.00570876975009191	0.00450791993252309	FPGS/PCNA/EZH2/AURKA/CDK1/CCNA2/GLI1/SLC7A5	8
GO:0006354	BP	GO:0006354	DNA-templated transcription elongation	12/523	135/18870	0.000381601257807412	0.00581138885206371	0.00458895292482916	HEXIM1/NELFB/CCAR2/SUPT5H/CDK9/CTDP1/SIRT6/EZH2/USP15/RECQL5/MED31/CCNT2	12
GO:0007584	BP	GO:0007584	response to nutrient	13/523	155/18870	0.000389611496616851	0.00591346576912087	0.00466955778177667	DNMT3A/TFRC/ERCC1/PDK2/OGG1/XBP1/BRIP1/FES/PRKCB/SOD2/RUNX2/BMP7/ALPL	13
GO:0010950	BP	GO:0010950	positive regulation of endopeptidase activity	13/523	156/18870	0.000414537107881154	0.00627074026403498	0.00495167895455291	ANP32B/TBC1D10A/S100A8/PPM1F/MALT1/JAK2/DDX3X/HIP1/SMAD3/HIP1R/LCK/TTBK1/NLRP2	13
GO:2000780	BP	GO:2000780	negative regulation of double-strand break repair	6/523	36/18870	0.000422880930538297	0.00637563482941572	0.00503450876251383	SMCHD1/OGG1/RECQL5/HELB/FANCB/RMI2	6
GO:0006090	BP	GO:0006090	pyruvate metabolic process	11/523	118/18870	0.000441334073364226	0.00663174090972225	0.00523674247569442	FOXK1/SIRT6/HDAC4/PDK2/PFKL/HIF1A/FLCN/PDK1/PC/FBP1/PCK1	11
GO:0002520	BP	GO:0002520	immune system development	15/523	199/18870	0.000453184288785027	0.00678726006018104	0.00535954789769116	MAD1L1/KMT5C/TFRC/ERCC1/PHLPP1/MAPK3/XRCC4/ATM/ATAD5/POLL/TBX1/EXO1/SMAD3/IDO1/HOXA3	15
GO:0042762	BP	GO:0042762	regulation of sulfur metabolic process	4/523	14/18870	0.000468004566302551	0.00694027755208668	0.00548037788943763	PDK2/PDK1/SLC7A11/TCF7L2	4
GO:0051255	BP	GO:0051255	spindle midzone assembly	4/523	14/18870	0.000468004566302551	0.00694027755208668	0.00548037788943763	INCENP/KIF4A/CDCA8/AURKB	4
GO:2001053	BP	GO:2001053	regulation of mesenchymal cell apoptotic process	4/523	14/18870	0.000468004566302551	0.00694027755208668	0.00548037788943763	HIF1A/TBX1/PAX8/BMP7	4
GO:0051091	BP	GO:0051091	positive regulation of DNA-binding transcription factor activity	17/523	244/18870	0.000484894982811312	0.00716725492567178	0.00565961017089364	SMARCA4/TFRC/S100A8/MALT1/HDAC4/IRAK1/RPS6KA4/PRKCB/SMAD3/TRIM22/AR/PLCG2/PRKD2/PRKCQ/CAMK2A/NTRK1/HSPA1A	17
GO:0006270	BP	GO:0006270	DNA replication initiation	6/523	37/18870	0.000493046465534146	0.00719370697939014	0.00568049798831022	TOPBP1/PURA/CCNE2/ORC1/CDC45/CCNE1	6
GO:0022616	BP	GO:0022616	DNA strand elongation	6/523	37/18870	0.000493046465534146	0.00719370697939014	0.00568049798831022	INO80E/INO80B/PCNA/TFPT/RFC4/LIG1	6
GO:0071312	BP	GO:0071312	cellular response to alkaloid	6/523	37/18870	0.000493046465534146	0.00719370697939014	0.00568049798831022	MECP2/BLM/RECQL5/CCNA2/CHEK1/PPP1R1B	6
GO:2000279	BP	GO:2000279	negative regulation of DNA biosynthetic process	6/523	37/18870	0.000493046465534146	0.00719370697939014	0.00568049798831022	ACD/MEN1/XRN1/SRC/CHEK1/CERS1	6
GO:1901875	BP	GO:1901875	positive regulation of post-translational protein modification	13/523	159/18870	0.000497592942801433	0.00723669736427936	0.00571444526967426	FZR1/WDR5/STUB1/MALT1/PIAS4/FANCI/HDAC4/WFS1/DDX3X/MTA1/GNL3/ARRDC3/CDC20	13
GO:0007178	BP	GO:0007178	transmembrane receptor protein serine/threonine kinase signaling pathway	24/523	410/18870	0.000505474895124124	0.00732776586745645	0.00578635735207879	NUMA1/ZNF703/RGMA/FKBP8/STUB1/ZMIZ1/MAPK3/JAK2/PML/MEN1/FLCN/USP15/JUN/PRDM16/SMAD3/SRC/RUNX2/SORL1/GATA6/FOS/GREM1/TF/BMP7/HSPA1A	24
GO:0060395	BP	GO:0060395	SMAD protein signal transduction	9/523	84/18870	0.000524256392539411	0.00757575611327717	0.00598218241091717	ZMIZ1/JAK2/PML/JUN/SMAD3/RUNX2/FOS/TF/BMP7	9
GO:0070555	BP	GO:0070555	response to interleukin-1	12/523	140/18870	0.000531075668669613	0.00764985748214223	0.00604069642573248	MAP2K7/UPF1/VRK2/MAPK3/HDAC4/HIF1A/IL1RN/TAF9/IRAK1/RPS6KA4/SRC/PCK1	12
GO:0014856	BP	GO:0014856	skeletal muscle cell proliferation	5/523	25/18870	0.000538364463003763	0.00770576729799373	0.00608484551289729	JAK2/NDC80/SRC/FOS/MYB	5
GO:0090335	BP	GO:0090335	regulation of brown fat cell differentiation	5/523	25/18870	0.000538364463003763	0.00770576729799373	0.00608484551289729	TFE3/FLCN/GATA2/SLC7A10/BMP7	5
GO:0060688	BP	GO:0060688	regulation of morphogenesis of a branching structure	7/523	52/18870	0.000548147431695006	0.00782104363897953	0.00617587327159606	MECP2/SIRT6/PAX8/AR/BCL11A/GREM1/BMP7	7
GO:0045926	BP	GO:0045926	negative regulation of growth	17/523	247/18870	0.000557162873757174	0.00792467823271603	0.0062577081451774	CCAR2/RGMA/SPHK2/SMARCA4/PPP2R1A/MECP2/CTDP1/NAIF1/DDX3X/PML/HIF1A/SMAD3/BCL11A/GREM1/FHL1/FBP1/HSPA1A	17
GO:0045738	BP	GO:0045738	negative regulation of DNA repair	6/523	38/18870	0.000571948229960963	0.00808413076285448	0.00638361955347877	SMCHD1/OGG1/RECQL5/HELB/FANCB/RMI2	6
GO:0045740	BP	GO:0045740	positive regulation of DNA replication	6/523	38/18870	0.000571948229960963	0.00808413076285448	0.00638361955347877	PCNA/ATAD5/CDK1/DBF4B/GLI2/GLI1	6
GO:1901655	BP	GO:1901655	cellular response to ketone	10/523	103/18870	0.000576925830828096	0.00812908265680834	0.00641911573700518	SPHK2/TFAP4/JAK2/XRN1/RECQL5/SRC/AR/FOS/FBP1/PCK1	10
GO:0045444	BP	GO:0045444	fat cell differentiation	17/523	248/18870	0.000583224516298953	0.00819231207211231	0.00646904473292693	CTBP1/TFE3/SIRT6/ARL4A/FLCN/CEBPA/XBP1/PRDM16/TCF7L2/SMAD3/SOD2/ZBTB16/FOSL2/GATA2/RARRES2/SLC7A10/BMP7	17
GO:0018022	BP	GO:0018022	peptidyl-lysine methylation	7/523	53/18870	0.000616704704570667	0.00860912153942323	0.00679817759131992	SETD1A/SETD1B/DOT1L/WDR5/EHMT1/KMT2B/MECP2	7
GO:0048146	BP	GO:0048146	positive regulation of fibroblast proliferation	7/523	53/18870	0.000616704704570667	0.00860912153942323	0.00679817759131992	SIRT6/ZMIZ1/PML/CCNB1/CCNA2/FOSL2/MYB	7
GO:0033273	BP	GO:0033273	response to vitamin	9/523	86/18870	0.000623729204815624	0.00863480001670418	0.0068184545554714	DNMT3A/OGG1/BRIP1/FES/PRKCB/SOD2/RUNX2/BMP7/ALPL	9
GO:2000243	BP	GO:2000243	positive regulation of reproductive process	9/523	86/18870	0.000623729204815624	0.00863480001670418	0.0068184545554714	DHX37/SYDE1/RAD51AP1/AURKA/CDC25B/MAPK15/SRC/AR/CDC25A	9
GO:0043101	BP	GO:0043101	purine-containing compound salvage	4/523	15/18870	0.000624271413986793	0.00863480001670418	0.0068184545554714	PGM2/AMPD2/DCK/AMPD1	4
GO:0043281	BP	GO:0043281	regulation of cysteine-type endopeptidase activity involved in apoptotic process	13/523	163/18870	0.000629910991443318	0.00868624211676259	0.00685907571876502	NOL3/ANP32B/S100A8/PPM1F/MALT1/JAK2/DDX3X/HIP1/SMAD3/HIP1R/SRC/LCK/NLRP2	13
GO:0032434	BP	GO:0032434	regulation of proteasomal ubiquitin-dependent protein catabolic process	12/523	143/18870	0.000642405822403132	0.00883161560708015	0.00697386963818214	CCAR2/CSNK1D/FZR1/STUB1/SIRT6/CSNK1E/TAF9/AURKA/CEBPA/CDC20/FOXF2/HSPA1A	12
GO:0032784	BP	GO:0032784	regulation of DNA-templated transcription elongation	10/523	105/18870	0.00067168359248272	0.00920613602666467	0.00726960902486082	HEXIM1/NELFB/CCAR2/SUPT5H/CDK9/SIRT6/EZH2/RECQL5/MED31/CCNT2	10
GO:0032496	BP	GO:0032496	response to lipopolysaccharide	21/523	348/18870	0.000756013303324312	0.0103306591266945	0.00815758670115882	MAP2K7/S100A8/UPF1/MALT1/MAPK3/JAK2/IRAK1/XBP1/SOD2/IDO1/MAP2K3/SRC/FOSL2/NOS3/PLCG2/TNIP3/FOS/SLC7A5/ABCC8/ALPL/PCK1	21
GO:0097305	BP	GO:0097305	response to alcohol	17/523	254/18870	0.000762648918512817	0.0103899429470888	0.00820440006504118	DNMT3A/SPHK2/S100A8/DMAP1/OGG1/XRN1/BLM/RECQL5/CDK1/PRKCB/SOD2/NEFL/ST6GAL1/FOS/FBP1/FOSB/PCK1	17
GO:0045598	BP	GO:0045598	regulation of fat cell differentiation	12/523	146/18870	0.000772672804216306	0.0104836402870645	0.00827838800377248	TFE3/SIRT6/FLCN/CEBPA/XBP1/SMAD3/SOD2/ZBTB16/GATA2/RARRES2/SLC7A10/BMP7	12
GO:0014888	BP	GO:0014888	striated muscle adaptation	7/523	55/18870	0.000774162249807547	0.0104836402870645	0.00827838800377248	HDAC4/EZH2/NFATC1/SMAD3/KLF15/GATA6/TNNC1	7
GO:0048145	BP	GO:0048145	regulation of fibroblast proliferation	9/523	89/18870	0.000801418902158595	0.0108203513267562	0.00854427128051567	SIRT6/ZMIZ1/PML/MED31/SOD2/CCNB1/CCNA2/FOSL2/MYB	9
GO:0006266	BP	GO:0006266	DNA ligation	4/523	16/18870	0.000814228250312588	0.0108957230064019	0.00860378839399131	PNKP/XRCC4/TOP2A/LIG1	4
GO:0097152	BP	GO:0097152	mesenchymal cell apoptotic process	4/523	16/18870	0.000814228250312588	0.0108957230064019	0.00860378839399131	HIF1A/TBX1/PAX8/BMP7	4
GO:1902969	BP	GO:1902969	mitotic DNA replication	4/523	16/18870	0.000814228250312588	0.0108957230064019	0.00860378839399131	BRCA2/RECQL5/LIG1/CDC45	4
GO:0014823	BP	GO:0014823	response to activity	8/523	72/18870	0.000832999318260596	0.0111140292521908	0.00877617353472505	HIF1A/KDM6B/NFATC1/CDK1/SOD2/FOS/SLC7A5/PCK1	8
GO:1990845	BP	GO:1990845	adaptive thermogenesis	13/523	168/18870	0.000835959763908312	0.0111207235651685	0.00878145968712354	TFE3/EHMT1/SMARCA4/SIRT6/JAK2/FLCN/KDM6B/PRDM16/ARRDC3/SORL1/CKB/ALPL/KSR2	13
GO:0010657	BP	GO:0010657	muscle cell apoptotic process	9/523	90/18870	0.000869063219756717	0.0115271933811133	0.0091024278581094	DMPK/JAK2/BAG3/SOD2/PAX8/GATA6/SLC7A5/CAMK2A/BMP7	9
GO:0009636	BP	GO:0009636	response to toxic substance	17/523	258/18870	0.000906884454173634	0.0119936794918928	0.00947078779012355	DNMT3A/EHMT1/KDM6B/SLC7A11/PRDX4/TXNDC17/CDK1/ABCB6/BRIP1/PRDX1/SOD2/NOS3/NEFL/GATA6/FOS/CERS1/BMP7	17
GO:0048568	BP	GO:0048568	embryonic organ development	25/523	453/18870	0.000911003814897187	0.0120130328127696	0.00948607010571169	MBD3/TBX2/PLCD3/ERCC1/MAPK3/TRIM28/TFEB/HIF1A/CEBPA/TBX1/HOXA7/TEAD3/SMAD3/HOXA3/GLI2/TEAD2/NR2F2/PAX8/GLI1/RUNX2/PAX5/GATA2/RARRES2/BMP7/FOXF2	25
GO:0006913	BP	GO:0006913	nucleocytoplasmic transport	20/523	330/18870	0.000949440992584346	0.0124113341313844	0.0098005880372336	TNPO2/ANP32B/RAPGEF3/NOP9/DMAP1/UPF1/SIRT6/ECT2/MALT1/SMG6/KPNA2/TRIM28/JAK2/PML/CDK1/CAMK1/SMAD3/BAG3/ANKLE1/CABP1	20
GO:0021700	BP	GO:0021700	developmental maturation	20/523	330/18870	0.000949440992584346	0.0124113341313844	0.0098005880372336	BRCA2/PPP2R1A/MECP2/PALM/ATP6V1A/HIF1A/AURKA/CEBPA/CDC25B/RAB32/ZBTB16/NEFL/RUNX2/CDC20/TRIP13/GATA2/BCL11A/GREM1/TDRD1/TDRD5	20
GO:0051169	BP	GO:0051169	nuclear transport	20/523	330/18870	0.000949440992584346	0.0124113341313844	0.0098005880372336	TNPO2/ANP32B/RAPGEF3/NOP9/DMAP1/UPF1/SIRT6/ECT2/MALT1/SMG6/KPNA2/TRIM28/JAK2/PML/CDK1/CAMK1/SMAD3/BAG3/ANKLE1/CABP1	20
GO:0007080	BP	GO:0007080	mitotic metaphase chromosome alignment	7/523	57/18870	0.000961799555879778	0.0125366553061794	0.00989954768117727	MAD1L1/NUDC/INCENP/CCNB1/NDC80/CDCA8/AURKB	7
GO:0055074	BP	GO:0055074	calcium ion homeostasis	20/523	331/18870	0.000985136034061277	0.012803937592124	0.0101106066653657	NOL3/DMPK/PLCB3/PLCD1/CALM3/RAP1GDS1/WFS1/ATP2B1/PML/PLCH2/ABCC6/KCTD17/PRKCB/PLCH1/DMD/PLCG2/LCK/ATP2B3/JSRP1/ALPL	20
GO:0000712	BP	GO:0000712	resolution of meiotic recombination intermediates	4/523	17/18870	0.00104158558523656	0.0134219133960825	0.010598590165565	MUS81/SLX4/TOP2A/ANKLE1	4
GO:0031573	BP	GO:0031573	mitotic intra-S DNA damage checkpoint signaling	4/523	17/18870	0.00104158558523656	0.0134219133960825	0.010598590165565	MUS81/MDC1/RAD9A/FANCD2	4
GO:0090399	BP	GO:0090399	replicative senescence	4/523	17/18870	0.00104158558523656	0.0134219133960825	0.010598590165565	ERCC1/ATR/ATM/CHEK1	4
GO:0016032	BP	GO:0016032	viral process	24/523	432/18870	0.00104621467743337	0.0134432641648612	0.0106154497623548	HEXIM1/CTBP1/CDK9/SMARCA4/TFRC/RAB1B/CTDP1/LRSAM1/TFAP4/GTF2B/KPNA2/TRIM28/APOBEC3F/DDX3X/PC/JUN/TOP2A/CCNT2/CDK1/ATG16L2/TRIM22/ISG20/ST6GAL1/HSPA1A	24
GO:0006475	BP	GO:0006475	internal protein amino acid acetylation	7/523	58/18870	0.00106813769387841	0.0136860815564081	0.0108071900859682	DMAP1/KAT2A/NAA10/FLCN/TAF9/HAT1/GATA2	7
GO:0051098	BP	GO:0051098	regulation of binding	17/523	262/18870	0.00107375956841513	0.0137192500789312	0.0108333815510929	DOT1L/TFAP4/GAS8/GTF2B/CSNK1E/ACD/HDAC4/PRMT7/JAK2/JUN/AURKA/CAMK1/TCF7L2/HIP1R/SORL1/TTBK1/AURKB	17
GO:0140694	BP	GO:0140694	non-membrane-bounded organelle assembly	23/523	408/18870	0.00108943636918663	0.013862680105369	0.010946640817696	NUMA1/CIRBP/CSNK1D/DHX37/INCENP/GTF2B/KAT2A/DDX3X/POC1B/TUBB1/AURKA/ATXN2L/MAPK15/NDC80/KIF4A/NEK2/CENPF/SRC/BIN2/CDC20/CDCA8/AURKB/HSPA1A	23
GO:0045165	BP	GO:0045165	cell fate commitment	18/523	286/18870	0.00109833244413273	0.013862680105369	0.010946640817696	MBD3/FKBP8/TBX2/PML/MTA1/KDM6B/TBX1/TCF7L2/TEAD3/GLI2/NR2F2/POU5F1/PITX1/AR/RUNX2/GATA6/GATA2/MYF6	18
GO:0097421	BP	GO:0097421	liver regeneration	5/523	29/18870	0.00109837963731961	0.013862680105369	0.010946640817696	PCNA/EZH2/AURKA/GLI1/SLC7A5	5
GO:0032436	BP	GO:0032436	positive regulation of proteasomal ubiquitin-dependent protein catabolic process	9/523	93/18870	0.00110031000615243	0.013862680105369	0.010946640817696	CSNK1D/FZR1/STUB1/SIRT6/CSNK1E/AURKA/CEBPA/CDC20/HSPA1A	9
GO:0032465	BP	GO:0032465	regulation of cytokinesis	9/523	93/18870	0.00110031000615243	0.013862680105369	0.010946640817696	BRCA2/INCENP/ECT2/CALM3/FLCN/AURKA/CDC25B/CDCA8/AURKB	9
GO:0046785	BP	GO:0046785	microtubule polymerization	9/523	94/18870	0.00118760380583144	0.0148860882825468	0.0117547732740685	NUMA1/TBCD/CSNK1D/MECP2/MAP4/TUBB1/FES/TUBB4A/HSPA1A	9
GO:0032355	BP	GO:0032355	response to estradiol	10/523	113/18870	0.00118812245633416	0.0148860882825468	0.0117547732740685	MBD3/ZNF703/DNMT3A/MECP2/PCNA/OGG1/EZH2/CCNA2/NR2F2/BMP7	10
GO:0009952	BP	GO:0009952	anterior/posterior pattern specification	15/523	219/18870	0.00121267636465553	0.0151517546887761	0.0119645562816988	RING1/KAT2A/ATM/AURKA/TBX1/HOXA7/SMAD3/HOXA3/ZBTB16/NR2F2/BASP1/XRCC2/TDRD1/TDRD5/MYF6	15
GO:0006352	BP	GO:0006352	DNA-templated transcription initiation	12/523	154/18870	0.00123181896480742	0.015348532170314	0.0121199412718329	UBTF/CDK9/SMARCA4/ERCC1/GTF2B/TBPL1/MAZ/TAF9/MDC1/JUN/MED31/E2F2	12
GO:1903320	BP	GO:1903320	regulation of protein modification by small protein conjugation or removal	16/523	243/18870	0.0012790837134791	0.0158501250303178	0.0125160231862569	HMG20B/FZR1/STUB1/MALT1/PIAS4/FANCI/HDAC4/WFS1/DDX3X/HIF1A/MTA1/GNL3/ARRDC3/CDC20/FOXF2/HSPA1A	16
GO:2001234	BP	GO:2001234	negative regulation of apoptotic signaling pathway	16/523	243/18870	0.0012790837134791	0.0158501250303178	0.0125160231862569	NOL3/CCAR2/WFS1/DDX3X/HIF1A/MAZ/CTTN/TAF9/ATAD5/XBP1/TCF7L2/SOD2/SRC/NOS3/AR/HSPA1A	16
GO:1901798	BP	GO:1901798	positive regulation of signal transduction by p53 class mediator	5/523	30/18870	0.0012883755718932	0.0159097532605955	0.0125631085127944	HEXIM1/HIC1/ATR/PML/ATM	5
GO:0031334	BP	GO:0031334	positive regulation of protein-containing complex assembly	14/523	198/18870	0.00129093067579893	0.0159097532605955	0.0125631085127944	NUMA1/STUB1/TFRC/MECP2/ATR/DDX3X/CTTN/ATM/FES/HIP1R/SRC/PLCG2/TTBK1/HSPA1A	14
GO:0038083	BP	GO:0038083	peptidyl-tyrosine autophosphorylation	4/523	18/18870	0.00131006229388631	0.0160146263655345	0.0126459213745554	MAPK3/LCK/GREM1/NTRK1	4
GO:0045820	BP	GO:0045820	negative regulation of glycolytic process	4/523	18/18870	0.00131006229388631	0.0160146263655345	0.0126459213745554	SIRT6/HDAC4/FLCN/FBP1	4
GO:1901970	BP	GO:1901970	positive regulation of mitotic sister chromatid separation	4/523	18/18870	0.00131006229388631	0.0160146263655345	0.0126459213745554	INCENP/CDC20/CDCA8/AURKB	4
GO:0002200	BP	GO:0002200	somatic diversification of immune receptors	8/523	78/18870	0.00141249768877186	0.0172202885345421	0.0135979703731108	KMT5C/TFRC/ERCC1/XRCC4/ATM/ATAD5/POLL/EXO1	8
GO:2000058	BP	GO:2000058	regulation of ubiquitin-dependent protein catabolic process	13/523	178/18870	0.0014200190743847	0.0172654469716182	0.0136336296530483	CCAR2/CSNK1D/FZR1/STUB1/SIRT6/CSNK1E/PML/TAF9/AURKA/CEBPA/CDC20/FOXF2/HSPA1A	13
GO:0001558	BP	GO:0001558	regulation of cell growth	23/523	417/18870	0.0014502486104971	0.0175407750126405	0.0138510419534983	PAK4/CCAR2/RGMA/OGFR/CDK11B/SPHK2/SMARCA4/PPP2R1A/S100A8/MECP2/CTDP1/CDK11A/NAIF1/DDX3X/PML/CTTN/SMAD3/PRKCQ/BCL11A/GREM1/FHL1/FBP1/HSPA1A	23
GO:0006368	BP	GO:0006368	transcription elongation by RNA polymerase II	10/523	116/18870	0.00145042004305274	0.0175407750126405	0.0138510419534983	HEXIM1/NELFB/SUPT5H/CDK9/CTDP1/SIRT6/EZH2/USP15/RECQL5/MED31	10
GO:0003299	BP	GO:0003299	muscle hypertrophy in response to stress	5/523	31/18870	0.00150157409671299	0.0178726832616654	0.0141131327150891	HDAC4/EZH2/SMAD3/KLF15/GATA6	5
GO:0014887	BP	GO:0014887	cardiac muscle adaptation	5/523	31/18870	0.00150157409671299	0.0178726832616654	0.0141131327150891	HDAC4/EZH2/SMAD3/KLF15/GATA6	5
GO:0014898	BP	GO:0014898	cardiac muscle hypertrophy in response to stress	5/523	31/18870	0.00150157409671299	0.0178726832616654	0.0141131327150891	HDAC4/EZH2/SMAD3/KLF15/GATA6	5
GO:0043094	BP	GO:0043094	cellular metabolic compound salvage	5/523	31/18870	0.00150157409671299	0.0178726832616654	0.0141131327150891	PGM2/PDXK/AMPD2/DCK/AMPD1	5
GO:0070198	BP	GO:0070198	protein localization to chromosome, telomeric region	5/523	31/18870	0.00150157409671299	0.0178726832616654	0.0141131327150891	BRCA2/ATR/ACD/CCT2/GNL3	5
GO:0072525	BP	GO:0072525	pyridine-containing compound biosynthetic process	5/523	31/18870	0.00150157409671299	0.0178726832616654	0.0141131327150891	NAMPT/PDXK/HAAO/IDO1/PSAT1	5
GO:0033002	BP	GO:0033002	muscle cell proliferation	16/523	247/18870	0.00151445275355114	0.0179786609037055	0.0141968177726178	TBX2/JAK2/FOXJ2/JUN/IRAK1/CDK1/TCF7L2/FES/SOD2/NDC80/SRC/GLI1/NOS3/GATA6/FOS/MYB	16
GO:0042692	BP	GO:0042692	muscle cell differentiation	23/523	419/18870	0.00154306754455299	0.0182704044607675	0.0144271925562643	DMPK/MYH9/FOXO4/CDK9/TBX2/MECP2/CTDP1/SIRT6/KAT2A/HDAC4/KDM6B/EZH2/NFATC1/XBP1/TBX1/CDK1/CAMK1/SOD2/DMD/MAPK12/GATA6/GREM1/MYF6	23
GO:1901800	BP	GO:1901800	positive regulation of proteasomal protein catabolic process	10/523	117/18870	0.00154763506033752	0.0182766406733854	0.0144321169705241	CSNK1D/FZR1/STUB1/SIRT6/CSNK1E/WFS1/AURKA/CEBPA/CDC20/HSPA1A	10
GO:0051056	BP	GO:0051056	regulation of small GTPase mediated signal transduction	18/523	295/18870	0.00155395838737647	0.0182990359027378	0.014449801323758	ARHGDIA/ECT2/SYDE1/ARHGAP23/FLCN/ARHGAP27/IQSEC3/ARHGEF18/PIK3CG/ARHGAP15/GMIP/SRC/ARHGAP45/CHN1/SYDE2/NTRK1/FBP1/EPS8L1	18
GO:0016049	BP	GO:0016049	cell growth	26/523	497/18870	0.00155762299857486	0.0182990359027378	0.014449801323758	PAK4/CCAR2/RGMA/OGFR/CDK11B/SPHK2/SMARCA4/PPP2R1A/S100A8/MECP2/CTDP1/CDK11A/NAIF1/DDX3X/PML/KMT2D/CTTN/AURKA/SMAD3/PRKCQ/BCL11A/GREM1/FHL1/FBP1/SH3GL2/HSPA1A	26
GO:0002237	BP	GO:0002237	response to molecule of bacterial origin	21/523	369/18870	0.00157142283654035	0.0184133302841244	0.0145400536797966	MAP2K7/S100A8/UPF1/MALT1/MAPK3/JAK2/IRAK1/XBP1/SOD2/IDO1/MAP2K3/SRC/FOSL2/NOS3/PLCG2/TNIP3/FOS/SLC7A5/ABCC8/ALPL/PCK1	21
GO:0051348	BP	GO:0051348	negative regulation of transferase activity	15/523	225/18870	0.00158579261364582	0.0185336950685272	0.0146350995188365	HEXIM1/ZGPAT/TFAP4/PPM1F/HEXIM2/PNKP/MEN1/CEBPA/SRC/NR2F2/SORL1/DBNDD1/PRKAR2B/CERS1/PKIB	15
GO:1901992	BP	GO:1901992	positive regulation of mitotic cell cycle phase transition	9/523	98/18870	0.00159440258112721	0.0185862960681401	0.0146766358051129	MECP2/CDK10/DDX3X/CDK1/CDC25B/DBF4B/CCNB1/CDC20/CDC25A	9
GO:0000212	BP	GO:0000212	meiotic spindle organization	4/523	19/18870	0.00162336487184149	0.0188268700393309	0.0148666046158115	MYH9/PPP2R1A/AURKA/NDC80	4
GO:0008356	BP	GO:0008356	asymmetric cell division	4/523	19/18870	0.00162336487184149	0.0188268700393309	0.0148666046158115	ACTR3/TEAD3/ZBTB16/POU5F1	4
GO:0006479	BP	GO:0006479	protein methylation	8/523	80/18870	0.00166437465253174	0.0192039963096966	0.015164401707949	SETD1A/SETD1B/DOT1L/WDR5/EHMT1/KMT2B/MECP2/PRMT7	8
GO:0008213	BP	GO:0008213	protein alkylation	8/523	80/18870	0.00166437465253174	0.0192039963096966	0.015164401707949	SETD1A/SETD1B/DOT1L/WDR5/EHMT1/KMT2B/MECP2/PRMT7	8
GO:0035270	BP	GO:0035270	endocrine system development	11/523	139/18870	0.00171584843104347	0.0196974173949483	0.0155540307948985	MAPK3/TUBB1/TBX1/SMAD3/HOXA3/GLI2/PAX8/GLI1/PITX1/GATA6/GATA2	11
GO:1903052	BP	GO:1903052	positive regulation of proteolysis involved in protein catabolic process	11/523	139/18870	0.00171584843104347	0.0196974173949483	0.0155540307948985	CSNK1D/FZR1/STUB1/SIRT6/CSNK1E/WFS1/AURKA/CEBPA/CTSC/CDC20/HSPA1A	11
GO:0030808	BP	GO:0030808	regulation of nucleotide biosynthetic process	5/523	32/18870	0.00173962698418228	0.0197696805262725	0.0156110932486921	SPHK2/PDK2/FLCN/PDK1/NOS3	5
GO:0070498	BP	GO:0070498	interleukin-1-mediated signaling pathway	5/523	32/18870	0.00173962698418228	0.0197696805262725	0.0156110932486921	VRK2/MAPK3/IL1RN/IRAK1/RPS6KA4	5
GO:1900371	BP	GO:1900371	regulation of purine nucleotide biosynthetic process	5/523	32/18870	0.00173962698418228	0.0197696805262725	0.0156110932486921	SPHK2/PDK2/FLCN/PDK1/NOS3	5
GO:1903649	BP	GO:1903649	regulation of cytoplasmic transport	5/523	32/18870	0.00173962698418228	0.0197696805262725	0.0156110932486921	PTPN23/MECP2/MAPK3/SRC/SORL1	5
GO:0006606	BP	GO:0006606	protein import into nucleus	12/523	161/18870	0.00180051867187076	0.0204103908593269	0.0161170290295673	TNPO2/DMAP1/SIRT6/ECT2/KPNA2/TRIM28/JAK2/PML/CDK1/SMAD3/BAG3/CABP1	12
GO:0071901	BP	GO:0071901	negative regulation of protein serine/threonine kinase activity	9/523	100/18870	0.00183603875664656	0.020761008240781	0.0163938934244784	HEXIM1/TFAP4/HEXIM2/MEN1/CEBPA/NR2F2/SORL1/PRKAR2B/PKIB	9
GO:0045765	BP	GO:0045765	regulation of angiogenesis	20/523	349/18870	0.00185470938625336	0.0209198268180148	0.0165193042329903	PAK4/FOXO4/RAPGEF3/MECP2/SIRT6/FOXJ2/PML/HIF1A/XBP1/PIK3CG/PRKCB/E2F2/NOS3/PRKD2/GATA6/GATA2/GREM1/ANGPT4/ABCC8/ITGAX	20
GO:0071241	BP	GO:0071241	cellular response to inorganic substance	15/523	229/18870	0.00188444929681954	0.0212023984316288	0.0167424364077211	MECP2/JUND/ECT2/MAPK3/OGG1/BLM/JUN/CEBPA/ABCB6/CCNA2/PLCG2/FOS/TF/FBP1/FOSB	15
GO:0009743	BP	GO:0009743	response to carbohydrate	15/523	230/18870	0.00196602612550573	0.0220258194043104	0.0173926493219044	SMARCA4/VAMP2/ERCC1/BRSK2/PFKL/HIF1A/XBP1/TCF7L2/PRKCB/SOD2/MAP2K3/RUNX2/ABCC8/FBP1/PCK1	15
GO:0042542	BP	GO:0042542	response to hydrogen peroxide	9/523	101/18870	0.00196737365450838	0.0220258194043104	0.0173926493219044	ECT2/PCNA/KDM6B/EZH2/STK26/CDK1/SOD2/SRC/MYB	9
GO:0051568	BP	GO:0051568	histone H3-K4 methylation	4/523	20/18870	0.00198516860348177	0.022111269348705	0.0174601247193074	SETD1A/SETD1B/WDR5/KMT2B	4
GO:0001556	BP	GO:0001556	oocyte maturation	5/523	33/18870	0.00200420641472162	0.022111269348705	0.0174601247193074	BRCA2/PPP2R1A/AURKA/CDC25B/TRIP13	5
GO:0021591	BP	GO:0021591	ventricular system development	5/523	33/18870	0.00200420641472162	0.022111269348705	0.0174601247193074	ANP32B/MECP2/SLC7A11/CENPF/PAX5	5
GO:0051647	BP	GO:0051647	nucleus localization	5/523	33/18870	0.00200420641472162	0.022111269348705	0.0174601247193074	SUN2/NUDC/CDK9/TMEM201/LMNB1	5
GO:0045766	BP	GO:0045766	positive regulation of angiogenesis	13/523	185/18870	0.00200433792460072	0.022111269348705	0.0174601247193074	PAK4/RAPGEF3/SIRT6/HIF1A/XBP1/PRKCB/NOS3/PRKD2/GATA6/GATA2/GREM1/ANGPT4/ITGAX	13
GO:1904018	BP	GO:1904018	positive regulation of vasculature development	13/523	185/18870	0.00200433792460072	0.022111269348705	0.0174601247193074	PAK4/RAPGEF3/SIRT6/HIF1A/XBP1/PRKCB/NOS3/PRKD2/GATA6/GATA2/GREM1/ANGPT4/ITGAX	13
GO:0008542	BP	GO:0008542	visual learning	6/523	48/18870	0.00201326812229019	0.0221557462703614	0.0174952458417995	MECP2/HIF1A/SLC7A11/PDE1B/PPP1R1B/ABCC8	6
GO:0043393	BP	GO:0043393	regulation of protein binding	11/523	142/18870	0.00203348868932598	0.0223239547131588	0.01762807134104	GAS8/CSNK1E/HDAC4/PRMT7/AURKA/CAMK1/TCF7L2/HIP1R/SORL1/TTBK1/AURKB	11
GO:0030098	BP	GO:0030098	lymphocyte differentiation	23/523	429/18870	0.00208731363614795	0.0228593694341336	0.0180508606281381	SMARCC2/SMARCA4/ZMIZ1/MALT1/KAT2A/HDAC4/MEN1/EZH2/ATM/XBP1/FANCD2/GLI2/ZBTB16/IKZF1/FOSL2/PLCG2/RUNX2/LCK/IRF1/PAX5/MYB/NTRK1/PCK1	23
GO:1905330	BP	GO:1905330	regulation of morphogenesis of an epithelium	7/523	65/18870	0.00209500651132684	0.0228881991563558	0.0180736259672819	TBX2/SIRT6/PAX8/AR/GREM1/BMP7/ITGAX	7
GO:0051302	BP	GO:0051302	regulation of cell division	13/523	186/18870	0.00210203325528403	0.0228987758820806	0.0180819778600369	WDR5/BRCA2/INCENP/ECT2/KAT2A/CALM3/FLCN/BLM/AURKA/CDC25B/POU5F1/CDCA8/AURKB	13
GO:0019080	BP	GO:0019080	viral gene expression	9/523	102/18870	0.00210610010323801	0.0228987758820806	0.0180819778600369	HEXIM1/CDK9/SMARCA4/CTDP1/TFAP4/GTF2B/JUN/CCNT2/ST6GAL1	9
GO:0001933	BP	GO:0001933	negative regulation of protein phosphorylation	18/523	304/18870	0.00216032096494882	0.0234319705622626	0.0185030140958509	HEXIM1/ZGPAT/FKBP8/PPP2R1A/DNAJC3/TFAP4/PPM1F/CALM3/HEXIM2/MEN1/CEBPA/NR2F2/DMD/SORL1/DBNDD1/PRKAR2B/PKIB/SH3GL2	18
GO:0007517	BP	GO:0007517	muscle organ development	20/523	354/18870	0.00218881698124433	0.0234852907549943	0.0185451182917011	HMG20B/FOXK1/FOXO4/LEMD2/XBP1/CCNT2/TBX1/SMAD3/CENPF/NR2F2/BASP1/DMD/MAPK12/PITX1/PAX5/FOS/USP2/FHL1/MYF6/TNNC1	20
GO:1901342	BP	GO:1901342	regulation of vasculature development	20/523	354/18870	0.00218881698124433	0.0234852907549943	0.0185451182917011	PAK4/FOXO4/RAPGEF3/MECP2/SIRT6/FOXJ2/PML/HIF1A/XBP1/PIK3CG/PRKCB/E2F2/NOS3/PRKD2/GATA6/GATA2/GREM1/ANGPT4/ABCC8/ITGAX	20
GO:0015820	BP	GO:0015820	leucine transport	3/523	10/18870	0.00219639133083409	0.0234852907549943	0.0185451182917011	SLC7A8/SLC7A7/SLC7A5	3
GO:0033314	BP	GO:0033314	mitotic DNA replication checkpoint signaling	3/523	10/18870	0.00219639133083409	0.0234852907549943	0.0185451182917011	TOPBP1/ORC1/CLSPN	3
GO:1901993	BP	GO:1901993	regulation of meiotic cell cycle phase transition	3/523	10/18870	0.00219639133083409	0.0234852907549943	0.0185451182917011	CDC25B/MAPK15/CDC25A	3
GO:1990034	BP	GO:1990034	calcium ion export across plasma membrane	3/523	10/18870	0.00219639133083409	0.0234852907549943	0.0185451182917011	CALM3/ATP2B1/ATP2B3	3
GO:0008406	BP	GO:0008406	gonad development	15/523	233/18870	0.00222859766473245	0.0236382936565106	0.0186659367621724	ATN1/BRCA2/DHX37/ERCC1/ATM/PRDX4/TFPT/BRIP1/SRC/NR2F2/BASP1/NOS3/AR/GATA6/NTRK1	15
GO:0048608	BP	GO:0048608	reproductive structure development	18/523	305/18870	0.00223854535842753	0.0236382936565106	0.0186659367621724	ATN1/BRCA2/DHX37/ERCC1/ATM/PRDX4/TFPT/BRIP1/SRC/NR2F2/BASP1/GLI1/NOS3/AR/GATA6/NTRK1/BMP7/FOXF2	18
GO:0043414	BP	GO:0043414	macromolecule methylation	14/523	210/18870	0.00224073615828362	0.0236382936565106	0.0186659367621724	MBD3/SETD1A/SETD1B/DOT1L/WDR5/DNMT3A/EHMT1/KMT2B/MECP2/WDR4/PRMT7/TRMT1/EZH2/FOS	14
GO:0006304	BP	GO:0006304	DNA modification	9/523	103/18870	0.00225251040591556	0.0236382936565106	0.0186659367621724	MBD3/DNMT3A/EHMT1/MECP2/TRIM28/APOBEC3F/OGG1/EZH2/FOS	9
GO:0009408	BP	GO:0009408	response to heat	9/523	103/18870	0.00225251040591556	0.0236382936565106	0.0186659367621724	MAP2K7/STUB1/ATR/ATM/TFEC/IRAK1/BAG3/NOS3/HSPA1A	9
GO:0010906	BP	GO:0010906	regulation of glucose metabolic process	9/523	103/18870	0.00225251040591556	0.0236382936565106	0.0186659367621724	FOXK1/WDR5/SIRT6/KAT2A/PDK2/PDK1/TCF7L2/SRC/FBP1	9
GO:0035282	BP	GO:0035282	segmentation	9/523	103/18870	0.00225251040591556	0.0236382936565106	0.0186659367621724	KAT2A/ACD/ATM/SMAD3/BASP1/XRCC2/TDRD1/TDRD5/MYF6	9
GO:0097306	BP	GO:0097306	cellular response to alcohol	9/523	103/18870	0.00225251040591556	0.0236382936565106	0.0186659367621724	DNMT3A/SPHK2/XRN1/BLM/RECQL5/SOD2/FOS/FBP1/PCK1	9
GO:0006997	BP	GO:0006997	nucleus organization	11/523	144/18870	0.00227064421895953	0.0236993993934132	0.018714188799202	NUMA1/DMPK/SUN2/LEMD2/TBPL1/PML/VRK1/CDK1/LMNB1/PRKCB/CHEK1	11
GO:0010660	BP	GO:0010660	regulation of muscle cell apoptotic process	8/523	84/18870	0.0022740524733012	0.0236993993934132	0.018714188799202	JAK2/BAG3/SOD2/PAX8/GATA6/SLC7A5/CAMK2A/BMP7	8
GO:0072332	BP	GO:0072332	intrinsic apoptotic signaling pathway by p53 class mediator	8/523	84/18870	0.0022740524733012	0.0236993993934132	0.018714188799202	BRCA2/TMEM109/PDK2/PML/TAF9/ATAD5/USP15/E2F2	8
GO:0034605	BP	GO:0034605	cellular response to heat	7/523	66/18870	0.0022887594855419	0.0237432549383165	0.0187488192526404	STUB1/ATR/ATM/TFEC/IRAK1/BAG3/HSPA1A	7
GO:0061180	BP	GO:0061180	mammary gland epithelium development	7/523	66/18870	0.0022887594855419	0.0237432549383165	0.0187488192526404	ZNF703/BRCA2/JAK2/PML/HIF1A/SRC/AR	7
GO:0046825	BP	GO:0046825	regulation of protein export from nucleus	5/523	34/18870	0.00229700032803172	0.0237742162098112	0.0187732677658958	ANP32B/RAPGEF3/SIRT6/CAMK1/BAG3	5
GO:0000910	BP	GO:0000910	cytokinesis	13/523	188/18870	0.00230920046687845	0.02384592171619	0.0188298898921379	MYH9/BRCA2/INCENP/ECT2/CALM3/ACTR3/FLCN/AURKA/CDC25B/KIF4A/MYH10/CDCA8/AURKB	13
GO:0051170	BP	GO:0051170	import into nucleus	12/523	166/18870	0.00232638293476008	0.0239686332891113	0.0189267888685792	TNPO2/DMAP1/SIRT6/ECT2/KPNA2/TRIM28/JAK2/PML/CDK1/SMAD3/BAG3/CABP1	12
GO:1903050	BP	GO:1903050	regulation of proteolysis involved in protein catabolic process	15/523	235/18870	0.00241932804639923	0.0248695926224176	0.0196382298120397	CCAR2/CSNK1D/FZR1/STUB1/SIRT6/CSNK1E/WFS1/PML/TAF9/AURKA/CEBPA/CTSC/CDC20/FOXF2/HSPA1A	15
GO:0008306	BP	GO:0008306	associative learning	8/523	85/18870	0.00245086568010538	0.0251366563970899	0.0198491162491886	RAPGEF3/MECP2/HIF1A/SLC7A11/PDE1B/FOS/PPP1R1B/ABCC8	8
GO:0006874	BP	GO:0006874	intracellular calcium ion homeostasis	18/523	308/18870	0.00248762439967498	0.0253129726505734	0.0199883440667921	NOL3/DMPK/PLCB3/PLCD1/CALM3/RAP1GDS1/WFS1/ATP2B1/PML/PLCH2/KCTD17/PRKCB/PLCH1/DMD/PLCG2/LCK/ATP2B3/JSRP1	18
GO:0006305	BP	GO:0006305	DNA alkylation	6/523	50/18870	0.0024885616546417	0.0253129726505734	0.0199883440667921	MBD3/DNMT3A/EHMT1/MECP2/EZH2/FOS	6
GO:0006306	BP	GO:0006306	DNA methylation	6/523	50/18870	0.0024885616546417	0.0253129726505734	0.0199883440667921	MBD3/DNMT3A/EHMT1/MECP2/EZH2/FOS	6
GO:0048645	BP	GO:0048645	animal organ formation	7/523	67/18870	0.00249603931066897	0.0253129726505734	0.0199883440667921	LEMD2/MAPK3/HOXA3/PAX8/AR/GATA6/BMP7	7
GO:0070301	BP	GO:0070301	cellular response to hydrogen peroxide	7/523	67/18870	0.00249603931066897	0.0253129726505734	0.0199883440667921	ECT2/PCNA/KDM6B/EZH2/CDK1/SRC/MYB	7
GO:0061458	BP	GO:0061458	reproductive system development	18/523	309/18870	0.00257563976365023	0.0260617866912528	0.0205796437491233	ATN1/BRCA2/DHX37/ERCC1/ATM/PRDX4/TFPT/BRIP1/SRC/NR2F2/BASP1/GLI1/NOS3/AR/GATA6/NTRK1/BMP7/FOXF2	18
GO:0051651	BP	GO:0051651	maintenance of location in cell	15/523	237/18870	0.00262339028927926	0.0264857015143083	0.0209143873391084	NOL3/SUN2/PLCB3/S100A8/PLCD1/CALM3/PML/PLCH2/DBN1/PLCH1/DMD/PLCG2/LCK/SORL1/JSRP1	15
GO:0031400	BP	GO:0031400	negative regulation of protein modification process	23/523	437/18870	0.00263314732324444	0.0265250007639969	0.0209454199220921	HEXIM1/HMG20B/ZGPAT/FKBP8/PPP2R1A/DNAJC3/TFAP4/PPM1F/CALM3/HEXIM2/MEN1/FLCN/CEBPA/NR2F2/KLF15/DMD/SORL1/DBNDD1/PRKAR2B/PPP1R1B/PKIB/SH3GL2/HSPA1A	23
GO:0043543	BP	GO:0043543	protein acylation	11/523	147/18870	0.00266797320843161	0.0268160951594137	0.021175282096394	DMAP1/GTF2B/KAT2A/NAA10/DDX3X/PML/FLCN/TAF9/HAT1/KLF15/GATA2	11
GO:0006919	BP	GO:0006919	activation of cysteine-type endopeptidase activity involved in apoptotic process	7/523	68/18870	0.00271745955217266	0.0271326038730176	0.0214252126420863	ANP32B/S100A8/JAK2/HIP1/SMAD3/HIP1R/LCK	7
GO:0016445	BP	GO:0016445	somatic diversification of immunoglobulins	7/523	68/18870	0.00271745955217266	0.0271326038730176	0.0214252126420863	KMT5C/TFRC/ERCC1/XRCC4/ATAD5/POLL/EXO1	7
GO:0018394	BP	GO:0018394	peptidyl-lysine acetylation	7/523	68/18870	0.00271745955217266	0.0271326038730176	0.0214252126420863	DMAP1/KAT2A/PML/FLCN/TAF9/KLF15/GATA2	7
GO:0045137	BP	GO:0045137	development of primary sexual characteristics	15/523	238/18870	0.0027306379577768	0.0272041310198776	0.02148169392705	ATN1/BRCA2/DHX37/ERCC1/ATM/PRDX4/TFPT/BRIP1/SRC/NR2F2/BASP1/NOS3/AR/GATA6/NTRK1	15
GO:0034243	BP	GO:0034243	regulation of transcription elongation by RNA polymerase II	8/523	87/18870	0.00283667469084462	0.0281890159679383	0.0222594065837101	HEXIM1/NELFB/SUPT5H/CDK9/SIRT6/EZH2/RECQL5/MED31	8
GO:0051384	BP	GO:0051384	response to glucocorticoid	10/523	127/18870	0.00284196137107669	0.0281890159679383	0.0222594065837101	TFAP4/PCNA/JAK2/IL1RN/FOSL2/NEFL/FOS/ALPL/FOSB/PCK1	10
GO:0052547	BP	GO:0052547	regulation of peptidase activity	18/523	312/18870	0.00285546141240598	0.0282609452260662	0.0223162053951249	NOL3/ANP32B/TBC1D10A/S100A8/PPM1F/MALT1/JAK2/DDX3X/HIP1/SMAD3/HIP1R/SRC/MAPK12/LCK/SORL1/TTBK1/NLRP2/ANXA8L1	18
GO:0006006	BP	GO:0006006	glucose metabolic process	13/523	193/18870	0.00290134521388255	0.0286523676908095	0.0226252914518582	FOXK1/WDR5/PGM2/SIRT6/KAT2A/PDK2/PFKL/PDK1/PC/TCF7L2/SRC/FBP1/PCK1	13
GO:0052548	BP	GO:0052548	regulation of endopeptidase activity	17/523	288/18870	0.00292380986890119	0.0288041953766136	0.0227451819153217	NOL3/ANP32B/TBC1D10A/S100A8/PPM1F/MALT1/JAK2/DDX3X/HIP1/SMAD3/HIP1R/SRC/LCK/SORL1/TTBK1/NLRP2/ANXA8L1	17
GO:0031915	BP	GO:0031915	positive regulation of synaptic plasticity	3/523	11/18870	0.00295821628897005	0.0288041953766136	0.0227451819153217	MECP2/DBN1/CDC20	3
GO:0032261	BP	GO:0032261	purine nucleotide salvage	3/523	11/18870	0.00295821628897005	0.0288041953766136	0.0227451819153217	AMPD2/DCK/AMPD1	3
GO:0070601	BP	GO:0070601	centromeric sister chromatid cohesion	3/523	11/18870	0.00295821628897005	0.0288041953766136	0.0227451819153217	PPP2R1A/NAA10/SGO1	3
GO:0071044	BP	GO:0071044	histone mRNA catabolic process	3/523	11/18870	0.00295821628897005	0.0288041953766136	0.0227451819153217	UPF1/XRN1/ATM	3
GO:1902412	BP	GO:1902412	regulation of mitotic cytokinesis	3/523	11/18870	0.00295821628897005	0.0288041953766136	0.0227451819153217	INCENP/CDCA8/AURKB	3
GO:0031960	BP	GO:0031960	response to corticosteroid	11/523	149/18870	0.00296272338251065	0.0288041953766136	0.0227451819153217	TFAP4/PCNA/JAK2/IL1RN/SRC/FOSL2/NEFL/FOS/ALPL/FOSB/PCK1	11
GO:0009266	BP	GO:0009266	response to temperature stimulus	12/523	171/18870	0.00297137117469621	0.0288041953766136	0.0227451819153217	MAP2K7/CIRBP/STUB1/DNAJC3/ATR/ATM/TFEC/IRAK1/BAG3/NOS3/NTRK1/HSPA1A	12
GO:1905332	BP	GO:1905332	positive regulation of morphogenesis of an epithelium	5/523	36/18870	0.00297403476473105	0.0288041953766136	0.0227451819153217	SIRT6/PAX8/AR/GREM1/ITGAX	5
GO:0050821	BP	GO:0050821	protein stabilization	14/523	217/18870	0.00302181720366366	0.0292044427610486	0.0230612365542753	TELO2/POLR2E/CDC37/STUB1/WFS1/TAF9/PIM2/CCT2/HIP1/SMAD3/BAG3/HIP1R/USP2/HSPA1A	14
GO:0010662	BP	GO:0010662	regulation of striated muscle cell apoptotic process	6/523	52/18870	0.00304352607961414	0.0293179887296223	0.0231508979274605	JAK2/BAG3/PAX8/GATA6/CAMK2A/BMP7	6
GO:0001892	BP	GO:0001892	embryonic placenta development	8/523	88/18870	0.00304652989231096	0.0293179887296223	0.0231508979274605	PLCD3/TRIM28/TFEB/HIF1A/CEBPA/NR2F2/GATA2/BMP7	8
GO:0071216	BP	GO:0071216	cellular response to biotic stimulus	16/523	265/18870	0.00307277796714279	0.0295078020071908	0.0233007836462521	MAP2K7/UPF1/MUS81/MALT1/MAPK3/WFS1/JAK2/SLX4/IRAK1/XBP1/MAP2K3/SRC/NOS3/PLCG2/TNIP3/SLC7A5	16
GO:0010508	BP	GO:0010508	positive regulation of autophagy	11/523	150/18870	0.00311962447049208	0.0298309967865447	0.0235559938319342	SUPT5H/USP20/LRSAM1/MAPK3/TFEB/HIF1A/FLCN/PIM2/BAG3/TRIM22/CERS1	11
GO:0120161	BP	GO:0120161	regulation of cold-induced thermogenesis	11/523	150/18870	0.00311962447049208	0.0298309967865447	0.0235559938319342	TFE3/EHMT1/SMARCA4/SIRT6/JAK2/FLCN/KDM6B/PRDM16/ARRDC3/ALPL/KSR2	11
GO:0048469	BP	GO:0048469	cell maturation	13/523	195/18870	0.00317048450726713	0.030253378536644	0.0238895268335718	BRCA2/PPP2R1A/MECP2/HIF1A/AURKA/CEBPA/CDC25B/RUNX2/TRIP13/GATA2/BCL11A/TDRD1/TDRD5	13
GO:0032922	BP	GO:0032922	circadian regulation of gene expression	7/523	70/18870	0.0032052203477894	0.0304563269601922	0.0240497846971461	CSNK1D/SIRT6/NAMPT/CSNK1E/PML/MTA1/USP2	7
GO:0051148	BP	GO:0051148	negative regulation of muscle cell differentiation	7/523	70/18870	0.0032052203477894	0.0304563269601922	0.0240497846971461	FOXO4/MECP2/CTDP1/HDAC4/EZH2/NFATC1/XBP1	7
GO:0106106	BP	GO:0106106	cold-induced thermogenesis	11/523	151/18870	0.00328313494496355	0.0311312774760381	0.0245827581777807	TFE3/EHMT1/SMARCA4/SIRT6/JAK2/FLCN/KDM6B/PRDM16/ARRDC3/ALPL/KSR2	11
GO:0072522	BP	GO:0072522	purine-containing compound biosynthetic process	16/523	267/18870	0.00330761034593335	0.0312784257173113	0.0246989535261499	SPHK2/PGM2/NAMPT/ATP6V1A/PDK2/HAAO/FLCN/PDK1/AMPD2/DCK/NME4/IDO1/AMPD1/NOS3/ELOVL7/AK1	16
GO:0061136	BP	GO:0061136	regulation of proteasomal protein catabolic process	13/523	196/18870	0.00331248417390938	0.0312784257173113	0.0246989535261499	CCAR2/CSNK1D/FZR1/STUB1/SIRT6/CSNK1E/WFS1/TAF9/AURKA/CEBPA/CDC20/FOXF2/HSPA1A	13
GO:0006111	BP	GO:0006111	regulation of gluconeogenesis	6/523	53/18870	0.00335333306366225	0.0315454775735511	0.0249098305519296	WDR5/SIRT6/KAT2A/PDK2/TCF7L2/FBP1	6
GO:0046677	BP	GO:0046677	response to antibiotic	5/523	37/18870	0.00336168918648057	0.0315454775735511	0.0249098305519296	EHMT1/JAK2/KDM6B/EZH2/ALPL	5
GO:0071276	BP	GO:0071276	cellular response to cadmium ion	5/523	37/18870	0.00336168918648057	0.0315454775735511	0.0249098305519296	MAPK3/OGG1/JUN/ABCB6/FOS	5
GO:0019430	BP	GO:0019430	removal of superoxide radicals	4/523	23/18870	0.00339752527213084	0.031750014061669	0.0250713424278816	PRDX1/SOD2/NOS3/BMP7	4
GO:0051131	BP	GO:0051131	chaperone-mediated protein complex assembly	4/523	23/18870	0.00339752527213084	0.031750014061669	0.0250713424278816	STUB1/LONP1/CCT2/HSPA1A	4
GO:0010821	BP	GO:0010821	regulation of mitochondrion organization	11/523	152/18870	0.00345345240089317	0.0321219101332857	0.0253650095028308	NOL3/FKBP8/TFRC/RAP1GDS1/HIF1A/FLCN/CTTN/AURKA/HIP1R/CERS1/HSPA1A	11
GO:0045600	BP	GO:0045600	positive regulation of fat cell differentiation	7/523	71/18870	0.00347283087666962	0.0321219101332857	0.0253650095028308	TFE3/SIRT6/CEBPA/XBP1/ZBTB16/RARRES2/BMP7	7
GO:0045911	BP	GO:0045911	positive regulation of DNA recombination	7/523	71/18870	0.00347283087666962	0.0321219101332857	0.0253650095028308	KMT5C/TFRC/DMAP1/PIAS4/RAD51AP1/ATAD5/FANCB	7
GO:0090307	BP	GO:0090307	mitotic spindle assembly	7/523	71/18870	0.00347283087666962	0.0321219101332857	0.0253650095028308	INCENP/KIF4A/NEK2/CDC20/CDCA8/AURKB/HSPA1A	7
GO:1900076	BP	GO:1900076	regulation of cellular response to insulin stimulus	7/523	71/18870	0.00347283087666962	0.0321219101332857	0.0253650095028308	LONP1/MYO1C/ATP2B1/PRKCB/SRC/SORL1/PRKCQ	7
GO:0006094	BP	GO:0006094	gluconeogenesis	8/523	90/18870	0.00350233813030024	0.0323287252313224	0.0255283206790735	WDR5/SIRT6/KAT2A/PDK2/PC/TCF7L2/FBP1/PCK1	8
GO:0031398	BP	GO:0031398	positive regulation of protein ubiquitination	9/523	110/18870	0.0035182030823056	0.0323431555716834	0.0255397155718077	FZR1/STUB1/MALT1/FANCI/WFS1/DDX3X/MTA1/ARRDC3/CDC20	9
GO:0090398	BP	GO:0090398	cellular senescence	9/523	110/18870	0.0035182030823056	0.0323431555716834	0.0255397155718077	MAP2K7/FZR1/BRCA2/TBX2/SIRT6/ZMIZ1/PML/ATM/MAP2K3	9
GO:0050867	BP	GO:0050867	positive regulation of cell activation	21/523	396/18870	0.00363051120669825	0.0333079151884304	0.0263015362962041	SMARCC2/KMT5C/SPHK2/SMARCA4/TFRC/ZMIZ1/MALT1/JAK2/ATAD5/CEBPA/XBP1/CTSC/GLI2/ZBTB16/SRC/LCK/PRKCQ/GATA2/MYB/TTBK1/PCK1	21
GO:0046605	BP	GO:0046605	regulation of centrosome cycle	6/523	54/18870	0.0036860129473537	0.0337486570058315	0.0266495672925018	CEP131/XRCC3/KAT2A/GEN1/AURKA/CCNL1	6
GO:0071347	BP	GO:0071347	cellular response to interleukin-1	9/523	111/18870	0.00373723713649274	0.0341234050218498	0.0269454864003017	MAP2K7/UPF1/VRK2/MAPK3/HIF1A/IL1RN/IRAK1/RPS6KA4/PCK1	9
GO:0030901	BP	GO:0030901	midbrain development	8/523	91/18870	0.0037491875919992	0.0341234050218498	0.0269454864003017	CSNK1D/KAT2A/CALM3/CSNK1E/RAD1/BASP1/CKB/TTBK1	8
GO:0002562	BP	GO:0002562	somatic diversification of immune receptors via germline recombination within a single locus	7/523	72/18870	0.00375712042911368	0.0341234050218498	0.0269454864003017	KMT5C/TFRC/ERCC1/XRCC4/ATM/ATAD5/EXO1	7
GO:0016444	BP	GO:0016444	somatic cell DNA recombination	7/523	72/18870	0.00375712042911368	0.0341234050218498	0.0269454864003017	KMT5C/TFRC/ERCC1/XRCC4/ATM/ATAD5/EXO1	7
GO:1902229	BP	GO:1902229	regulation of intrinsic apoptotic signaling pathway in response to DNA damage	5/523	38/18870	0.00378437721019566	0.0343020804042384	0.0270865770998711	CCAR2/PIAS4/TAF9/ATAD5/RAD9A	5
GO:0006457	BP	GO:0006457	protein folding	14/523	223/18870	0.00385736547051545	0.0348809235922424	0.0275436595991199	SNRNP70/TBCD/NUDC/CDC37/FKBP8/GAK/DNAJC3/KHSRP/WFS1/PRDX4/CCT2/DNAJB11/BAG3/HSPA1A	14
GO:0033235	BP	GO:0033235	positive regulation of protein sumoylation	3/523	12/18870	0.00386366188806399	0.0348809235922424	0.0275436595991199	PIAS4/HDAC4/GNL3	3
GO:0071248	BP	GO:0071248	cellular response to metal ion	13/523	200/18870	0.00393313636315592	0.0354374019333749	0.0279830817366073	MECP2/JUND/ECT2/MAPK3/OGG1/JUN/CEBPA/ABCB6/PLCG2/FOS/TF/FBP1/FOSB	13
GO:0030168	BP	GO:0030168	platelet activation	10/523	133/18870	0.00396169258808797	0.0355530467776228	0.028074400483255	MYH9/JAK2/SLC7A11/TUBB1/PIK3CG/SRC/NOS3/PLCG2/LCK/PRKCQ	10
GO:0030879	BP	GO:0030879	mammary gland development	10/523	133/18870	0.00396169258808797	0.0355530467776228	0.028074400483255	ZNF703/BRCA2/TBX2/JAK2/PML/HIF1A/XBP1/GLI2/SRC/AR	10
GO:0033233	BP	GO:0033233	regulation of protein sumoylation	4/523	24/18870	0.00398890049282544	0.0356557251562242	0.0281554802832467	HMG20B/PIAS4/HDAC4/GNL3	4
GO:0035902	BP	GO:0035902	response to immobilization stress	4/523	24/18870	0.00398890049282544	0.0356557251562242	0.0281554802832467	FOXO4/ERCC1/SOD2/FOS	4
GO:0031109	BP	GO:0031109	microtubule polymerization or depolymerization	10/523	134/18870	0.00417819622894406	0.0372741253323747	0.0294334471188772	NUMA1/TBCD/CSNK1D/MECP2/MAP4/GAS2L1/TUBB1/FES/TUBB4A/HSPA1A	10
GO:2000060	BP	GO:2000060	positive regulation of ubiquitin-dependent protein catabolic process	9/523	113/18870	0.00420727967969181	0.0374596968331615	0.0295799833261382	CSNK1D/FZR1/STUB1/SIRT6/CSNK1E/AURKA/CEBPA/CDC20/HSPA1A	9
GO:0019319	BP	GO:0019319	hexose biosynthetic process	8/523	93/18870	0.00428305889270132	0.0380594801015483	0.0300536011228117	WDR5/SIRT6/KAT2A/PDK2/PC/TCF7L2/FBP1/PCK1	8
GO:0006469	BP	GO:0006469	negative regulation of protein kinase activity	12/523	179/18870	0.00429862064871731	0.0381228650865655	0.0301036529640822	HEXIM1/ZGPAT/TFAP4/PPM1F/HEXIM2/MEN1/CEBPA/NR2F2/SORL1/DBNDD1/PRKAR2B/PKIB	12
GO:0045936	BP	GO:0045936	negative regulation of phosphate metabolic process	20/523	376/18870	0.00432482380542836	0.0382801919216291	0.0302278858210288	HEXIM1/ZGPAT/FKBP8/PPP2R1A/DNAJC3/TFAP4/PPM1F/CALM3/HEXIM2/MEN1/FLCN/CEBPA/NR2F2/DMD/SORL1/DBNDD1/PRKAR2B/PPP1R1B/PKIB/SH3GL2	20
GO:0007632	BP	GO:0007632	visual behavior	6/523	56/18870	0.00442399742138538	0.0389294559084165	0.0307405759794401	MECP2/HIF1A/SLC7A11/PDE1B/PPP1R1B/ABCC8	6
GO:0010658	BP	GO:0010658	striated muscle cell apoptotic process	6/523	56/18870	0.00442399742138538	0.0389294559084165	0.0307405759794401	JAK2/BAG3/PAX8/GATA6/CAMK2A/BMP7	6
GO:0045912	BP	GO:0045912	negative regulation of carbohydrate metabolic process	6/523	56/18870	0.00442399742138538	0.0389294559084165	0.0307405759794401	SIRT6/KAT2A/HDAC4/FLCN/TCF7L2/FBP1	6
GO:0010563	BP	GO:0010563	negative regulation of phosphorus metabolic process	20/523	377/18870	0.00445298394936931	0.0391084396174707	0.0308819101486154	HEXIM1/ZGPAT/FKBP8/PPP2R1A/DNAJC3/TFAP4/PPM1F/CALM3/HEXIM2/MEN1/FLCN/CEBPA/NR2F2/DMD/SORL1/DBNDD1/PRKAR2B/PPP1R1B/PKIB/SH3GL2	20
GO:0042593	BP	GO:0042593	glucose homeostasis	15/523	251/18870	0.00448631892017454	0.039324845883623	0.0310527949737907	FOXK1/SMARCA4/SIRT6/BRSK2/WFS1/PDK2/HIF1A/CEBPA/XBP1/TCF7L2/FGFR4/KLF15/FOSL2/ABCC8/PCK1	15
GO:0051209	BP	GO:0051209	release of sequestered calcium ion into cytosol	10/523	136/18870	0.00463917193582797	0.0402366189183085	0.0317727749374125	NOL3/PLCB3/PLCD1/CALM3/PLCH2/PLCH1/DMD/PLCG2/LCK/JSRP1	10
GO:0007623	BP	GO:0007623	circadian rhythm	13/523	204/18870	0.00464468786427362	0.0402366189183085	0.0317727749374125	CCAR2/CSNK1D/SIRT6/PHLPP1/NAMPT/CSNK1E/PML/MTA1/EZH2/TOP2A/CDK1/USP2/NTRK1	13
GO:0007097	BP	GO:0007097	nuclear migration	4/523	25/18870	0.00464614545088671	0.0402366189183085	0.0317727749374125	SUN2/NUDC/TMEM201/LMNB1	4
GO:0071450	BP	GO:0071450	cellular response to oxygen radical	4/523	25/18870	0.00464614545088671	0.0402366189183085	0.0317727749374125	PRDX1/SOD2/NOS3/BMP7	4
GO:0071451	BP	GO:0071451	cellular response to superoxide	4/523	25/18870	0.00464614545088671	0.0402366189183085	0.0317727749374125	PRDX1/SOD2/NOS3/BMP7	4
GO:1902894	BP	GO:1902894	negative regulation of miRNA transcription	4/523	25/18870	0.00464614545088671	0.0402366189183085	0.0317727749374125	HIF1A/SMAD3/POU5F1/GATA6	4
GO:0033500	BP	GO:0033500	carbohydrate homeostasis	15/523	252/18870	0.00465260926249732	0.0402366189183085	0.0317727749374125	FOXK1/SMARCA4/SIRT6/BRSK2/WFS1/PDK2/HIF1A/CEBPA/XBP1/TCF7L2/FGFR4/KLF15/FOSL2/ABCC8/PCK1	15
GO:0042326	BP	GO:0042326	negative regulation of phosphorylation	18/523	327/18870	0.00466270032175495	0.0402469342658352	0.0317809204333358	HEXIM1/ZGPAT/FKBP8/PPP2R1A/DNAJC3/TFAP4/PPM1F/CALM3/HEXIM2/MEN1/CEBPA/NR2F2/DMD/SORL1/DBNDD1/PRKAR2B/PKIB/SH3GL2	18
GO:0007219	BP	GO:0007219	Notch signaling pathway	12/523	181/18870	0.00469539587427526	0.0403888029851208	0.0318929468165085	TBX2/MECP2/ZMIZ1/ARRDC1/CCNC/BMP2K/CEBPA/SRC/NOS3/GATA2/ANGPT4/BMP7	12
GO:0016239	BP	GO:0016239	positive regulation of macroautophagy	7/523	75/18870	0.00471661489029624	0.0403888029851208	0.0318929468165085	SUPT5H/LRSAM1/MAPK3/HIF1A/PIM2/BAG3/CERS1	7
GO:0051298	BP	GO:0051298	centrosome duplication	7/523	75/18870	0.00471661489029624	0.0403888029851208	0.0318929468165085	CEP131/BRCA2/XRCC3/KAT2A/POC1B/GEN1/NDC80	7
GO:0031056	BP	GO:0031056	regulation of histone modification	5/523	40/18870	0.00474164368452335	0.0403888029851208	0.0318929468165085	WDR5/EHMT1/MECP2/FLCN/GATA2	5
GO:0045023	BP	GO:0045023	G0 to G1 transition	5/523	40/18870	0.00474164368452335	0.0403888029851208	0.0318929468165085	SMARCC2/FOXO4/SMARCA4/CCNC/CHEK1	5
GO:0060421	BP	GO:0060421	positive regulation of heart growth	5/523	40/18870	0.00474164368452335	0.0403888029851208	0.0318929468165085	TBX2/CDK1/BASP1/GLI1/GATA6	5
GO:1901532	BP	GO:1901532	regulation of hematopoietic progenitor cell differentiation	5/523	40/18870	0.00474164368452335	0.0403888029851208	0.0318929468165085	SETD1A/FLCN/ANKLE1/GATA2/MYB	5
GO:0051090	BP	GO:0051090	regulation of DNA-binding transcription factor activity	21/523	406/18870	0.00482130307921484	0.0409901387730991	0.0323677905575306	SMARCA4/TFRC/S100A8/MALT1/HDAC4/WFS1/MEN1/IRAK1/RPS6KA4/TCF7L2/PRKCB/SMAD3/TRIM22/AR/PLCG2/PRKD2/PRKCQ/CAMK2A/NTRK1/BMP7/HSPA1A	21
GO:0002696	BP	GO:0002696	positive regulation of leukocyte activation	20/523	380/18870	0.00485647997551024	0.0412117428315813	0.0325427798102227	SMARCC2/KMT5C/SPHK2/SMARCA4/TFRC/ZMIZ1/MALT1/JAK2/ATAD5/CEBPA/XBP1/CTSC/GLI2/ZBTB16/SRC/LCK/PRKCQ/GATA2/TTBK1/PCK1	20
GO:0051283	BP	GO:0051283	negative regulation of sequestering of calcium ion	10/523	137/18870	0.00488418285229902	0.0413692116871694	0.0326671248134252	NOL3/PLCB3/PLCD1/CALM3/PLCH2/PLCH1/DMD/PLCG2/LCK/JSRP1	10
GO:0010506	BP	GO:0010506	regulation of autophagy	19/523	355/18870	0.00500216002508152	0.0422892893335396	0.0333936624989702	SNRNP70/FOXK1/SUPT5H/FKBP8/USP20/LRSAM1/MAPK3/ATP6V1A/TFEB/HIF1A/FLCN/CTTN/ATM/PIM2/MAPK15/BAG3/TRIM22/SLC7A5/CERS1	19
GO:0043536	BP	GO:0043536	positive regulation of blood vessel endothelial cell migration	7/523	76/18870	0.00507419785616639	0.0428182778049264	0.0338113773094512	HDAC7/HIF1A/MAP2K3/NOS3/PRKD2/GATA2/ANGPT4	7
GO:0090287	BP	GO:0090287	regulation of cellular response to growth factor stimulus	19/523	357/18870	0.00530648935328667	0.0446950676814071	0.0352933811147735	NUMA1/ZNF703/RGMA/FKBP8/STUB1/MYO1C/HIF1A/MEN1/FLCN/USP15/PRDM16/PRKCB/SMAD3/RUNX2/PRKD2/SORL1/GATA6/GREM1/HSPA1A	19
GO:0031954	BP	GO:0031954	positive regulation of protein autophosphorylation	4/523	26/18870	0.0053724455969003	0.0449160285300925	0.0354678624579876	TNKS1BP1/CALM3/DDX3X/GREM1	4
GO:0032469	BP	GO:0032469	endoplasmic reticulum calcium ion homeostasis	4/523	26/18870	0.0053724455969003	0.0449160285300925	0.0354678624579876	RAP1GDS1/WFS1/PML/KCTD17	4
GO:1903020	BP	GO:1903020	positive regulation of glycoprotein metabolic process	4/523	26/18870	0.0053724455969003	0.0449160285300925	0.0354678624579876	POMT1/RAB1B/POMT2/TCF7L2	4
GO:2000629	BP	GO:2000629	negative regulation of miRNA metabolic process	4/523	26/18870	0.0053724455969003	0.0449160285300925	0.0354678624579876	HIF1A/SMAD3/POU5F1/GATA6	4
GO:0043467	BP	GO:0043467	regulation of generation of precursor metabolites and energy	10/523	139/18870	0.00540461892127834	0.045018584495289	0.0355488455944507	SPHK2/ABCD1/SIRT6/HDAC4/HIF1A/FLCN/PRDM16/CDK1/CCNB1/FBP1	10
GO:0051282	BP	GO:0051282	regulation of sequestering of calcium ion	10/523	139/18870	0.00540461892127834	0.045018584495289	0.0355488455944507	NOL3/PLCB3/PLCD1/CALM3/PLCH2/PLCH1/DMD/PLCG2/LCK/JSRP1	10
GO:1901654	BP	GO:1901654	response to ketone	13/523	208/18870	0.00545636341394596	0.0453660509582309	0.0358232218721336	SPHK2/TFAP4/PCNA/JAK2/XRN1/RECQL5/SRC/AR/NEFL/FOS/FBP1/FOSB/PCK1	13
GO:0051153	BP	GO:0051153	regulation of striated muscle cell differentiation	8/523	97/18870	0.00552456551732985	0.0458488253851062	0.0362044438441336	DMPK/CTDP1/KAT2A/HDAC4/EZH2/XBP1/TBX1/MYF6	8
GO:0045860	BP	GO:0045860	positive regulation of protein kinase activity	16/523	282/18870	0.00558278358465645	0.0461813532779274	0.0364670239063518	TELO2/MAP2K7/ECT2/MALT1/CALM3/JAK2/DDX3X/EZH2/IRAK1/CAMK1/PIK3CG/MAP2K3/SRC/LCP2/CLSPN/TTBK1	16
GO:0043500	BP	GO:0043500	muscle adaptation	9/523	118/18870	0.0055850542213191	0.0461813532779274	0.0364670239063518	CTDP1/HDAC4/EZH2/NFATC1/SMAD3/KLF15/NOS3/GATA6/TNNC1	9
GO:0071168	BP	GO:0071168	protein localization to chromatin	6/523	59/18870	0.00572764476358612	0.0472739731125913	0.0373298092256007	CDK9/LEMD2/SIRT6/PIAS4/EZH2/VRK1	6
GO:0006164	BP	GO:0006164	purine nucleotide biosynthetic process	15/523	258/18870	0.00575868995992643	0.0474436333128365	0.0374637811025412	SPHK2/NAMPT/ATP6V1A/PDK2/HAAO/FLCN/PDK1/AMPD2/DCK/NME4/IDO1/AMPD1/NOS3/ELOVL7/AK1	15
GO:2000736	BP	GO:2000736	regulation of stem cell differentiation	7/523	78/18870	0.00585000990993179	0.0480972083730455	0.0379798754924523	MBD3/SETD1A/NELFB/SIRT6/MTA1/EZH2/TEAD2	7
GO:1901983	BP	GO:1901983	regulation of protein acetylation	5/523	42/18870	0.00585928848409199	0.0480972083730455	0.0379798754924523	DDX3X/PML/FLCN/KLF15/GATA2	5
GO:0008593	BP	GO:0008593	regulation of Notch signaling pathway	8/523	98/18870	0.00587391333388119	0.0481299094368562	0.0380056978296318	ZMIZ1/ARRDC1/CCNC/BMP2K/SRC/NOS3/GATA2/BMP7	8
GO:0045732	BP	GO:0045732	positive regulation of protein catabolic process	13/523	210/18870	0.00590274255464458	0.0482786701169212	0.0381231664374399	RGMA/CSNK1D/FZR1/STUB1/SIRT6/CSNK1E/WFS1/AURKA/CEBPA/PACSIN3/CDC20/SORL1/HSPA1A	13
GO:0000722	BP	GO:0000722	telomere maintenance via recombination	3/523	14/18870	0.00613448087386808	0.0497244748969629	0.0392648436239094	BRCA2/XRCC3/ERCC1	3
GO:0007100	BP	GO:0007100	mitotic centrosome separation	3/523	14/18870	0.00613448087386808	0.0497244748969629	0.0392648436239094	AURKA/NEK2/CHEK1	3
GO:0015803	BP	GO:0015803	branched-chain amino acid transport	3/523	14/18870	0.00613448087386808	0.0497244748969629	0.0392648436239094	SLC7A8/SLC7A7/SLC7A5	3
GO:0035791	BP	GO:0035791	platelet-derived growth factor receptor-beta signaling pathway	3/523	14/18870	0.00613448087386808	0.0497244748969629	0.0392648436239094	HIP1/HIP1R/SRC	3
GO:0051412	BP	GO:0051412	response to corticosterone	3/523	14/18870	0.00613448087386808	0.0497244748969629	0.0392648436239094	NEFL/FOS/FOSB	3
GO:0051446	BP	GO:0051446	positive regulation of meiotic cell cycle	4/523	27/18870	0.00617086766312867	0.0498407757863053	0.0393566804154052	RAD51AP1/CDC25B/MAPK15/CDC25A	4
GO:1904357	BP	GO:1904357	negative regulation of telomere maintenance via telomere lengthening	4/523	27/18870	0.00617086766312867	0.0498407757863053	0.0393566804154052	ACD/SLX4/XRN1/SRC	4
GO:0098687	CC	GO:0098687	chromosomal region	52/530	399/19886	1.76207344032173e-21	8.58129765436683e-19	6.99264933685571e-19	TELO2/MAD1L1/SMARCC2/SUN2/KMT5C/BRCA2/DNMT3A/SMARCA4/XRCC3/PPP2R1A/INCENP/UPF1/SIRT6/NABP1/ERCC1/GTF2B/SMG6/ATR/ACD/SMCHD1/PCNA/SLX4/PML/MIS18BP1/ZBTB48/MEN1/RAD51AP1/EZH2/ATM/NCAPG/PURA/BLM/HAT1/TOP2A/AURKA/RTEL1/RECQL4/CDK1/CCNB1/POLD1/NDC80/NEK2/CENPF/IKZF1/CHEK1/ORC1/SGO1/CDC20/CDCA8/NLRP2/AURKB/ZSCAN4	52
GO:0000781	CC	GO:0000781	chromosome, telomeric region	31/530	171/19886	2.33246513254886e-17	5.67955259775648e-15	4.628101868268e-15	TELO2/SUN2/BRCA2/XRCC3/UPF1/SIRT6/NABP1/ERCC1/SMG6/ATR/ACD/SMCHD1/PCNA/SLX4/PML/ZBTB48/MEN1/RAD51AP1/EZH2/ATM/PURA/BLM/HAT1/RTEL1/RECQL4/CDK1/POLD1/CHEK1/ORC1/NLRP2/ZSCAN4	31
GO:0000228	CC	GO:0000228	nuclear chromosome	27/530	228/19886	9.54413582671339e-11	1.42111520757659e-08	1.15802536097779e-08	SUN2/INO80E/TOPBP1/BRCA2/INCENP/SIN3B/DMAP1/REPIN1/MUS81/INO80B/ZMIZ2/SMCHD1/PCNA/SLX4/NCAPG/RAD1/BLM/POLE2/JUN/TOP2A/RAD9A/TFPT/POLD1/NEK2/CHEK1/ORC1/CDC45	27
GO:0005819	CC	GO:0005819	spindle	38/530	431/19886	1.16724041690069e-10	1.42111520757659e-08	1.15802536097779e-08	NUMA1/MAD1L1/MYH9/CCAR2/TOPBP1/NUDC/CSNK1D/WDR5/INCENP/CTDP1/LEMD2/TMEM201/ECT2/PRPF19/KAT2A/CALM3/MAP4/POC1B/FLCN/CTTN/ATM/HMMR/TUBB1/AURKA/CDK1/CDC25B/MAPK15/CCNB1/KIF4A/NEK2/CENPF/SGO1/CDC20/SNCG/TUBB4A/CDCA8/AURKB/MYF6	38
GO:0034399	CC	GO:0034399	nuclear periphery	21/530	150/19886	5.44346097726029e-10	5.30193099185153e-08	4.32038902826764e-08	NUMA1/TELO2/ATN1/ZNF703/SMARCC2/HNRNPM/DNMT3A/SMARCA4/PIAS4/PCNA/OGG1/PML/MEN1/BLM/HAT1/LMNB1/KIF4A/CENPF/BASP1/MYB/BCL11A	21
GO:0016363	CC	GO:0016363	nuclear matrix	19/530	128/19886	1.32612869477702e-09	1.07637445726068e-07	8.77106171808663e-08	NUMA1/ATN1/ZNF703/SMARCC2/HNRNPM/DNMT3A/SMARCA4/PIAS4/OGG1/PML/MEN1/BLM/HAT1/LMNB1/KIF4A/CENPF/BASP1/MYB/BCL11A	19
GO:0000307	CC	GO:0000307	cyclin-dependent protein kinase holoenzyme complex	11/530	54/19886	1.47465437465761e-07	9.55605185659119e-06	7.78694812479169e-06	CDK9/CNPPD1/PCNA/CCNC/CCNT2/CDK1/CCNL1/CCNE2/CCNB1/CCNA2/CCNE1	11
GO:0000793	CC	GO:0000793	condensed chromosome	25/530	281/19886	1.5697826458466e-07	9.55605185659119e-06	7.78694812479169e-06	MAD1L1/SMARCC2/SUN2/KMT5C/TOPBP1/BRCA2/SMARCA4/INCENP/GTF2B/NCAPG/RAD1/BLM/TOP2A/AURKA/RAD9A/FANCD2/CCNB1/NDC80/NEK2/CENPF/CHEK1/MKI67/SGO1/CDC20/AURKB	25
GO:0000775	CC	GO:0000775	chromosome, centromeric region	23/530	258/19886	4.74681248602378e-07	2.56855297854842e-05	2.09303895582569e-05	MAD1L1/SMARCC2/KMT5C/DNMT3A/SMARCA4/PPP2R1A/INCENP/SIRT6/GTF2B/MIS18BP1/EZH2/NCAPG/TOP2A/AURKA/CCNB1/NDC80/NEK2/CENPF/IKZF1/SGO1/CDC20/CDCA8/AURKB	23
GO:0000792	CC	GO:0000792	heterochromatin	12/530	79/19886	1.14566606376338e-06	5.57939373052767e-05	4.54648532672416e-05	TNKS1BP1/RING1/MBD3/KMT5C/DNMT3A/INCENP/MECP2/SIRT6/TRIM28/PML/EZH2/IKZF1	12
GO:0005657	CC	GO:0005657	replication fork	11/530	67/19886	1.44797834816024e-06	6.41059505049125e-05	5.22380705508527e-05	XRCC3/DMAP1/MUS81/ZMIZ2/PCNA/BLM/RECQL5/RFC4/POLD1/CHEK1/XRCC2	11
GO:0061695	CC	GO:0061695	transferase complex, transferring phosphorus-containing groups	24/530	306/19886	2.6562301007338e-06	0.000107798671588113	8.78419954365475e-05	POLR2E/RPAP1/CDK9/CNPPD1/GTF2B/KAT2A/PCNA/TBPL1/PFKL/CCNC/TAF9/POLE2/CCNT2/CDK1/CCNL1/PIK3CG/CCNE2/DBF4B/CCNB1/POLD1/CCNA2/RMRP/CCNE1/PRKAR2B	24
GO:0090575	CC	GO:0090575	RNA polymerase II transcription regulator complex	21/530	254/19886	4.93246729540263e-06	0.000184777813297006	0.000150570054280712	JUND/GTF2B/KAT2A/TRIM28/TBPL1/HIF1A/NFE2L3/TAF9/JUN/E2F5/MED31/CEBPA/XBP1/TCF7L2/SMAD3/TEAD2/FOSL2/E2F2/FOS/MYB/MYF6	21
GO:1902554	CC	GO:1902554	serine/threonine protein kinase complex	13/530	128/19886	3.8281565530149e-05	0.00133165160094161	0.00108512407555385	CDK9/CNPPD1/PCNA/CCNC/CCNT2/CDK1/CCNL1/CCNE2/DBF4B/CCNB1/CCNA2/CCNE1/PRKAR2B	13
GO:0035097	CC	GO:0035097	histone methyltransferase complex	9/530	63/19886	4.17073352892245e-05	0.00135409815239015	0.00110341511607282	SETD1A/SETD1B/WDR5/KMT2B/KMT2D/MEN1/KDM6B/EZH2/TAF9	9
GO:0051233	CC	GO:0051233	spindle midzone	7/530	37/19886	4.72088110758755e-05	0.00143691818712196	0.00117090274839507	NUMA1/INCENP/CTDP1/CTTN/AURKA/CDCA8/AURKB	7
GO:0000794	CC	GO:0000794	condensed nuclear chromosome	10/530	81/19886	5.71909241975231e-05	0.00160643619356889	0.00130903803085587	SUN2/TOPBP1/BRCA2/INCENP/NCAPG/RAD1/BLM/RAD9A/NEK2/CHEK1	10
GO:0016607	CC	GO:0016607	nuclear speck	26/530	417/19886	5.9375465060041e-05	0.00160643619356889	0.00130903803085587	ZC3H18/SNRNP70/RING1/SETD1A/FOXO4/SETD1B/PSKH1/PRPF19/NAMPT/HEXIM2/HDAC4/OGG1/CLK3/HIF1A/BMP2K/RTEL1/SRRM2/ATXN2L/CCNL1/ZBTB16/TRIM22/KLF15/BASP1/AR/RMI2/HSPA1A	26
GO:0000922	CC	GO:0000922	spindle pole	15/530	176/19886	7.77202812562256e-05	0.00199209352483062	0.00162329894922975	NUMA1/MAD1L1/TOPBP1/CTDP1/TMEM201/CALM3/POC1B/AURKA/CDC25B/CCNB1/NEK2/CENPF/SGO1/CDC20/AURKB	15
GO:0035861	CC	GO:0035861	site of double-strand break	10/530	85/19886	8.66409969699311e-05	0.00210970827621782	0.00171913978198232	PHF1/SIRT6/PRPF19/NABP1/ACTR3/SMCHD1/PNKP/XRCC4/POLL/HELB	10
GO:0000779	CC	GO:0000779	condensed chromosome, centromeric region	15/530	182/19886	0.000113416751168363	0.00263018846757108	0.00214326391932194	MAD1L1/SMARCC2/KMT5C/SMARCA4/INCENP/GTF2B/NCAPG/AURKA/CCNB1/NDC80/NEK2/CENPF/SGO1/CDC20/AURKB	15
GO:0072686	CC	GO:0072686	mitotic spindle	15/530	184/19886	0.000128135508763965	0.00283645421672959	0.00231134386622081	NUMA1/MAD1L1/NUDC/WDR5/ECT2/KAT2A/MAP4/FLCN/CTTN/TUBB1/AURKA/CDK1/TUBB4A/AURKB/MYF6	15
GO:0016605	CC	GO:0016605	PML body	11/530	109/19886	0.000158144427407546	0.00334853635423804	0.00272862467426292	TOPBP1/CDK9/PIAS4/ATR/PML/BLM/TCF7L2/ZBTB16/ISG20/BASP1/SP140	11
GO:1902911	CC	GO:1902911	protein kinase complex	13/530	148/19886	0.000170319133119817	0.00345605907622296	0.00281624180641102	CDK9/CNPPD1/PCNA/CCNC/CCNT2/CDK1/CCNL1/CCNE2/DBF4B/CCNB1/CCNA2/CCNE1/PRKAR2B	13
GO:0017053	CC	GO:0017053	transcription repressor complex	9/530	77/19886	0.000204472221782639	0.0039831188803258	0.00324572747840231	CTBP1/JUND/TFAP4/HDAC4/MEN1/RBBP8/PRDM16/ZBTB16/MXD1	9
GO:1990391	CC	GO:1990391	DNA repair complex	5/530	22/19886	0.000238612527502241	0.00434046222725283	0.00353691615621813	BRCA2/FANCI/XRCC4/ATM/FANCD2	5
GO:0034708	CC	GO:0034708	methyltransferase complex	10/530	96/19886	0.000240641642989376	0.00434046222725283	0.00353691615621813	SETD1A/SETD1B/WDR5/KMT2B/WDR4/KMT2D/MEN1/KDM6B/EZH2/TAF9	10
GO:0045120	CC	GO:0045120	pronucleus	4/530	14/19886	0.000403659245956153	0.00702078759930881	0.00572103517764924	EZH2/AURKA/CCNA2/CENPF	4
GO:0043073	CC	GO:0043073	germ cell nucleus	8/530	68/19886	0.000438331677213519	0.00736094920010289	0.0059982229513429	TOPBP1/GTF2B/PCNA/TBPL1/TOP2A/AURKA/ZBTB16/TRIP13	8
GO:0000776	CC	GO:0000776	kinetochore	13/530	171/19886	0.000690544464428992	0.011209838472564	0.00913457063472737	MAD1L1/SMARCC2/SMARCA4/INCENP/GTF2B/AURKA/CCNB1/NDC80/NEK2/CENPF/SGO1/CDC20/AURKB	13
GO:0070603	CC	GO:0070603	SWI/SNF superfamily-type complex	9/530	92/19886	0.000774665653114351	0.0121697475182803	0.00991677253732124	MBD3/SMARCC2/INO80E/SMARCA4/DMAP1/INO80B/MTA1/TFPT/BCL11A	9
GO:0005721	CC	GO:0005721	pericentric heterochromatin	5/530	30/19886	0.0010832024935965	0.0164849879494218	0.0134331361870356	KMT5C/INCENP/SIRT6/EZH2/IKZF1	5
GO:0090734	CC	GO:0090734	site of DNA damage	10/530	117/19886	0.00115898540852574	0.0170601441429701	0.0139018142049059	PHF1/SIRT6/PRPF19/NABP1/ACTR3/SMCHD1/PNKP/XRCC4/POLL/HELB	10
GO:0030496	CC	GO:0030496	midbody	14/530	204/19886	0.00119105729129565	0.0170601441429701	0.0139018142049059	NUDC/INCENP/CTDP1/ECT2/FLCN/GNL3/AURKA/CDK1/KIF4A/NEK2/CENPF/MYH10/CDCA8/AURKB	14
GO:0031965	CC	GO:0031965	nuclear membrane	18/530	311/19886	0.00182053940550533	0.025331505442317	0.0206419054398649	DMPK/SUN2/CEP131/FZR1/DHX37/TMEM109/LEMD2/TMEM201/KPNA2/LYPLA1/NOC4L/RTEL1/LMNB1/BRIP1/HOXA7/SMAD3/CENPF/GATA6	18
GO:0016235	CC	GO:0016235	aggresome	5/530	35/19886	0.00221204451281815	0.0299240466039566	0.0243842333722936	PRDM16/BAG3/POLD1/PRKCQ/HSPA1A	5
GO:0001673	CC	GO:0001673	male germ cell nucleus	6/530	52/19886	0.00250887388854062	0.033022204965386	0.0269088323180602	TOPBP1/PCNA/TBPL1/TOP2A/ZBTB16/TRIP13	6
GO:0035145	CC	GO:0035145	exon-exon junction complex	3/530	11/19886	0.00264751011568909	0.0339299322721208	0.0276485128425149	CCDC9/UPF3A/UPF1	3
GO:0044666	CC	GO:0044666	MLL3/4 complex	3/530	12/19886	0.00346059008432648	0.0431151424266134	0.0351332728733022	WDR5/KMT2D/KDM6B	3
GO:0005938	CC	GO:0005938	cell cortex	17/530	305/19886	0.00354128479890049	0.0431151424266134	0.0351332728733022	NUMA1/MYH9/CTBP1/RAPGEF3/ECT2/PDLIM2/MYO1C/LASP1/TRIP10/CSNK1G2/DBN1/CTTN/PRKCB/HIP1R/MYH10/BIN2/CABP1	17
GO:0042641	CC	GO:0042641	actomyosin	7/530	76/19886	0.00411043374304662	0.0488239325088708	0.0397851995154962	MYH9/PDLIM2/GAS2L1/DBN1/CORO1B/BAG3/MYH10	7
GO:0005902	CC	GO:0005902	microvillus	8/530	97/19886	0.00438782257246538	0.0499504966373403	0.0407032037874793	RAPGEF3/TBC1D10A/ATP6V1A/MYO1C/SLC7A11/S100P/SLC7A8/SLC7A5	8
GO:0043240	CC	GO:0043240	Fanconi anaemia nuclear complex	3/530	13/19886	0.00441041346079185	0.0499504966373403	0.0407032037874793	FAAP100/FANCB/FANCE	3
GO:0106310	MF	GO:0106310	protein serine kinase activity	43/531	361/18496	2.39283129568475e-15	1.67976756957069e-12	1.30976028816428e-12	MAP2K7/DMPK/PAK4/CSNK1D/CDK11B/PSKH1/CDK9/GAK/CDK11A/CDK10/VRK2/MAPK3/ATR/MAP3K2/CSNK1E/BRSK2/CLK3/CSNK1G2/ATM/PIM2/IRAK1/CDK18/AURKA/BMP2K/VRK1/RPS6KA4/STK26/CDK1/CAMK1/PIK3CG/PRKCB/MAPK15/MAST1/MAP2K3/NEK2/CHEK1/MAPK12/PRKD2/PRKCQ/TTBK1/CAMK2A/AURKB/KSR2	43
GO:0140097	MF	GO:0140097	catalytic activity, acting on DNA	34/531	248/18496	3.61398856466019e-14	1.26850998619573e-11	9.89091607170157e-12	CHTF18/DNMT3A/SMARCA4/XRCC3/UPF1/MUS81/RECQL/ERCC1/PCNA/OGG1/DDX3X/RBBP8/ATAD5/GEN1/POLL/RAD1/POLM/BLM/POLE2/RECQL5/TOP2A/RTEL1/RECQL4/RAD9A/RFC4/HELB/BRIP1/LIG1/EXO1/POLD1/ISG20/TREX2/ANKLE1/XRCC2	34
GO:0004674	MF	GO:0004674	protein serine/threonine kinase activity	44/531	427/18496	2.07101502575274e-13	4.84617516026141e-11	3.77869408207517e-11	MAP2K7/DMPK/PAK4/CSNK1D/CDK11B/PSKH1/CDK9/GAK/CDK11A/CDK10/VRK2/MAPK3/ATR/MAP3K2/CSNK1E/BRSK2/CLK3/CSNK1G2/ATM/PIM2/IRAK1/CDK18/AURKA/BMP2K/VRK1/RPS6KA4/STK26/CDK1/CAMK1/PIK3CG/PRKCB/MAPK15/MAST1/MAP2K3/NEK2/CHEK1/MAPK12/PRKD2/PRKCQ/TTBK1/CAMK2A/AURKB/CAMKV/KSR2	44
GO:0140993	MF	GO:0140993	histone modifying activity	29/531	202/18496	8.73750077659448e-13	1.53343138629233e-10	1.19565800100767e-10	SETD1A/KMT5C/SIRT3/SETD1B/DOT1L/WDR5/BRCA2/EHMT1/KDM4B/KMT2B/SIRT6/GTF2B/KAT2A/HDAC4/PRMT7/HDAC7/JAK2/KMT2D/KDM6B/EZH2/TAF9/HAT1/AURKA/VRK1/RPS6KA4/PRDM16/CDK1/PRKCB/CHEK1	29
GO:0140297	MF	GO:0140297	DNA-binding transcription factor binding	40/531	477/18496	1.429869025264e-09	2.00753611147065e-07	1.56533030134164e-07	ZNF703/SETD1A/CTBP1/FOXO4/DNMT3A/SMARCA4/TBX2/CTDP1/DMAP1/GTF2B/MAPK3/KAT2A/HDAC4/HDAC7/PCNA/WFS1/GAS2L1/HIF1A/MTA1/RBBP8/TAF9/PURA/JUN/CEBPA/NFATC1/PRDM16/TCF7L2/HOXA7/PRKCB/TEAD3/SMAD3/CENPF/SRC/PITX1/AR/RUNX2/GATA6/GATA2/FOS/FBP1	40
GO:0070182	MF	GO:0070182	DNA polymerase binding	9/531	22/18496	4.4155110109818e-09	5.16614788284871e-07	4.0281854837027e-07	SMARCA4/LONP1/SMG6/FANCI/ACD/PCNA/RTEL1/FANCD2/RMRP	9
GO:0001221	MF	GO:0001221	transcription coregulator binding	17/531	112/18496	2.04704375292096e-08	2.05289244935788e-06	1.60069586694571e-06	CTBP1/PHF1/CDK9/EHMT1/SMARCA4/JUND/HIF1A/EZH2/NFATC1/CCNT2/SMAD3/TEAD2/ZBTB16/AR/GATA6/GATA2/FOS	17
GO:0016887	MF	GO:0016887	ATP hydrolysis activity	34/531	412/18496	3.74893719011437e-08	3.28969238432536e-06	2.56506228797299e-06	CHTF18/DHX38/ABCC4/COQ8B/DHX37/ABCD1/DHX16/UPF1/RECQL/LONP1/ATP6V1A/SMCHD1/ATP2B1/DDX3X/ATAD5/CCT2/BLM/RECQL5/ABCC6/RTEL1/RECQL4/ABCB6/RFC4/HELB/BRIP1/ABCC10/ORC1/TRIP13/ATP2B3/ABCC3/ABCC8/ALPL/DQX1/HSPA1A	34
GO:0000217	MF	GO:0000217	DNA secondary structure binding	10/531	39/18496	1.05053171147138e-07	8.19414734947677e-06	6.38919871304232e-06	XRCC3/MECP2/MEN1/RAD51AP1/GEN1/BLM/RECQL4/HMGB3/CLSPN/XRCC2	10
GO:0004536	MF	GO:0004536	DNA nuclease activity	12/531	61/18496	1.3403077295355e-07	9.40896026133919e-06	7.33642125640483e-06	XRCC3/MUS81/ERCC1/RBBP8/GEN1/RAD1/RAD9A/EXO1/POLD1/ISG20/TREX2/ANKLE1	12
GO:0140996	MF	GO:0140996	histone H3 kinase activity	6/531	11/18496	2.22501650363455e-07	1.41996507777405e-05	1.10718524582772e-05	JAK2/AURKA/VRK1/RPS6KA4/PRKCB/CHEK1	6
GO:0000400	MF	GO:0000400	four-way junction DNA binding	7/531	18/18496	3.73573572150936e-07	2.18540539708298e-05	1.70401980279374e-05	XRCC3/MECP2/MEN1/GEN1/BLM/HMGB3/XRCC2	7
GO:0008094	MF	GO:0008094	ATP-dependent activity, acting on DNA	16/531	122/18496	4.23136937365286e-07	2.28493946177255e-05	1.7816292099591e-05	CHTF18/SMARCA4/XRCC3/UPF1/RECQL/DDX3X/ATAD5/BLM/RECQL5/TOP2A/RTEL1/RECQL4/RFC4/HELB/BRIP1/XRCC2	16
GO:0003678	MF	GO:0003678	DNA helicase activity	11/531	58/18496	6.60840177672563e-07	3.31364146232957e-05	2.58373603300551e-05	CHTF18/UPF1/RECQL/DDX3X/BLM/RECQL5/RTEL1/RECQL4/RFC4/HELB/BRIP1	11
GO:0035173	MF	GO:0035173	histone kinase activity	7/531	20/18496	8.65598920888946e-07	4.05100294976027e-05	3.15867676394563e-05	JAK2/AURKA/VRK1/RPS6KA4/CDK1/PRKCB/CHEK1	7
GO:0001216	MF	GO:0001216	DNA-binding transcription activator activity	34/531	475/18496	1.06241699121948e-06	4.66135454897548e-05	3.6345844436456e-05	MZF1/FOXO4/TFE3/JUND/TFAP4/FOXJ2/HIF1A/TFEC/JUN/E2F5/CEBPA/NFATC1/PRDM16/HOXA7/SMAD3/ZBTB16/KLF15/FOSL2/E2F2/PAX8/GLI1/PITX1/AR/RUNX2/MYCN/IRF1/PAX5/GATA2/FOS/MYB/FOXD2/FOXF2/MYF6/FOSB	34
GO:0016538	MF	GO:0016538	cyclin-dependent protein serine/threonine kinase regulator activity	10/531	50/18496	1.27816310530171e-06	5.27806176424589e-05	4.1154477693925e-05	HEXIM1/CNPPD1/HEXIM2/CCNC/CCNT2/CCNL1/CCNE2/CCNB1/CCNA2/CCNE1	10
GO:0140938	MF	GO:0140938	histone H3 methyltransferase activity	9/531	42/18496	2.37171386563153e-06	8.08435771688405e-05	6.30359276170296e-05	SETD1A/SETD1B/DOT1L/WDR5/EHMT1/KMT2B/KMT2D/EZH2/PRDM16	9
GO:0019887	MF	GO:0019887	protein kinase regulator activity	21/531	226/18496	2.43850141131172e-06	8.08435771688405e-05	6.30359276170296e-05	HEXIM1/CDC37/CNPPD1/DNAJC3/CALM3/HEXIM2/DDX3X/CCNC/CCNT2/AFAP1L2/CCNL1/CCNE2/DBF4B/CCNB1/CCNA2/CCNE1/GREM1/PRKAR2B/PPP1R1B/PKIB/ANGPT4	21
GO:0001228	MF	GO:0001228	DNA-binding transcription activator activity, RNA polymerase II-specific	33/531	471/18496	2.44031955369817e-06	8.08435771688405e-05	6.30359276170296e-05	MZF1/FOXO4/TFE3/JUND/TFAP4/FOXJ2/HIF1A/TFEC/JUN/CEBPA/NFATC1/PRDM16/HOXA7/SMAD3/ZBTB16/KLF15/FOSL2/E2F2/PAX8/GLI1/PITX1/AR/RUNX2/MYCN/IRF1/PAX5/GATA2/FOS/MYB/FOXD2/FOXF2/MYF6/FOSB	33
GO:0061629	MF	GO:0061629	RNA polymerase II-specific DNA-binding transcription factor binding	27/531	344/18496	2.51938652599913e-06	8.08435771688405e-05	6.30359276170296e-05	SETD1A/CTBP1/DNMT3A/SMARCA4/CTDP1/DMAP1/GTF2B/HDAC4/PCNA/GAS2L1/HIF1A/MTA1/RBBP8/JUN/CEBPA/NFATC1/TCF7L2/PRKCB/TEAD3/SMAD3/SRC/PITX1/AR/GATA6/GATA2/FOS/FBP1	27
GO:0042054	MF	GO:0042054	histone methyltransferase activity	11/531	66/18496	2.53355939845369e-06	8.08435771688405e-05	6.30359276170296e-05	SETD1A/KMT5C/SETD1B/DOT1L/WDR5/EHMT1/KMT2B/PRMT7/KMT2D/EZH2/PRDM16	11
GO:0001223	MF	GO:0001223	transcription coactivator binding	9/531	44/18496	3.58306600260516e-06	0.000109361405818644	8.52720513205805e-05	CDK9/HIF1A/NFATC1/CCNT2/SMAD3/TEAD2/AR/GATA6/GATA2	9
GO:0019207	MF	GO:0019207	kinase regulator activity	22/531	256/18496	5.08835581038718e-06	0.000148834407453825	0.000116050220236901	HEXIM1/CDC37/CNPPD1/DNAJC3/MALT1/CALM3/HEXIM2/DDX3X/CCNC/CCNT2/AFAP1L2/CCNL1/CCNE2/DBF4B/CCNB1/CCNA2/CCNE1/GREM1/PRKAR2B/PPP1R1B/PKIB/ANGPT4	22
GO:0008170	MF	GO:0008170	N-methyltransferase activity	13/531	101/18496	6.31280407904903e-06	0.000164405320993831	0.000128191283425989	SETD1A/KMT5C/SETD1B/DOT1L/WDR5/EHMT1/KMT2B/PRMT7/KMT2D/TRMT1/EZH2/PRDM16/PNMT	13
GO:0004435	MF	GO:0004435	phosphatidylinositol phospholipase C activity	7/531	26/18496	6.32328157668582e-06	0.000164405320993831	0.000128191283425989	PLCB3/PLCD1/PLCD3/PLCH2/PLCH1/PLCG2/PLCD4	7
GO:0019789	MF	GO:0019789	SUMO transferase activity	7/531	26/18496	6.32328157668582e-06	0.000164405320993831	0.000128191283425989	ZMIZ1/ZMIZ2/PIAS4/TRIM28/HDAC4/HDAC7/PML	7
GO:0004386	MF	GO:0004386	helicase activity	16/531	154/18496	9.43238931071588e-06	0.000234386645894641	0.000182757618631299	CHTF18/DHX38/SMARCA4/DHX37/DHX16/UPF1/RECQL/DDX3X/BLM/RECQL5/RTEL1/RECQL4/RFC4/HELB/BRIP1/DQX1	16
GO:0016279	MF	GO:0016279	protein-lysine N-methyltransferase activity	10/531	62/18496	9.82477219223885e-06	0.000234386645894641	0.000182757618631299	SETD1A/KMT5C/SETD1B/DOT1L/WDR5/EHMT1/KMT2B/KMT2D/EZH2/PRDM16	10
GO:0042162	MF	GO:0042162	telomeric DNA binding	8/531	38/18496	1.00165233288308e-05	0.000234386645894641	0.000182757618631299	TELO2/UPF3A/UPF1/SMG6/ACD/ZBTB48/PURA/BLM	8
GO:0016278	MF	GO:0016278	lysine N-methyltransferase activity	10/531	63/18496	1.13822886084785e-05	0.000257753761391997	0.000200977591728653	SETD1A/KMT5C/SETD1B/DOT1L/WDR5/EHMT1/KMT2B/KMT2D/EZH2/PRDM16	10
GO:0003714	MF	GO:0003714	transcription corepressor activity	18/531	194/18496	1.2929812025079e-05	0.000283647751300171	0.000221167837271088	ATN1/CTBP1/DNMT3A/SMARCA4/MECP2/SIN3B/DMAP1/SIRT6/PIAS4/TRIM28/HDAC7/MTA1/EZH2/RBBP8/TRIM22/BASP1/CRYM/HSPA1A	18
GO:0004629	MF	GO:0004629	phospholipase C activity	7/531	29/18496	1.39226243978419e-05	0.00029617219173591	0.000230933482835017	PLCB3/PLCD1/PLCD3/PLCH2/PLCH1/PLCG2/PLCD4	7
GO:0008276	MF	GO:0008276	protein methyltransferase activity	12/531	94/18496	1.55588141138286e-05	0.000321243750232579	0.000250482456321699	SETD1A/KMT5C/SETD1B/DOT1L/WDR5/DNMT3A/EHMT1/KMT2B/PRMT7/KMT2D/EZH2/PRDM16	12
GO:0003684	MF	GO:0003684	damaged DNA binding	10/531	71/18496	3.34893157923277e-05	0.000671699991034687	0.000523742683067982	SIRT6/ERCC1/PCNA/PNKP/OGG1/RBBP8/RAD1/BLM/RECQL4/POLD1	10
GO:0042393	MF	GO:0042393	histone binding	20/531	252/18496	4.27697921354979e-05	0.00083401094664221	0.000650300933054354	PTMS/SMARCC2/KMT5C/PHF1/WDR5/SPHK2/SMARCA4/ANP32B/HDAC4/PRMT7/JAK2/KMT2D/GRWD1/USP15/HAT1/TSPY26P/VRK1/PRKCB/ASF1B/TSPYL6	20
GO:0008296	MF	GO:0008296	3'-5'-DNA exonuclease activity	5/531	15/18496	4.52681853885986e-05	0.000858872057913412	0.000669685815137163	RAD1/RAD9A/POLD1/ISG20/TREX2	5
GO:0016895	MF	GO:0016895	DNA exonuclease activity, producing 5'-phosphomonoesters	6/531	24/18496	4.71381849565286e-05	0.000870815943144291	0.00067899878607742	RAD1/RAD9A/EXO1/POLD1/ISG20/TREX2	6
GO:0004529	MF	GO:0004529	DNA exonuclease activity	6/531	25/18496	6.05278567441293e-05	0.00108950142139433	0.000849513778864973	RAD1/RAD9A/EXO1/POLD1/ISG20/TREX2	6
GO:1990841	MF	GO:1990841	promoter-specific chromatin binding	9/531	66/18496	0.000106857679991796	0.00187535228385603	0.00146226298936142	FOXO4/MECP2/ERCC1/GTF2B/TRIM28/EZH2/TCF7L2/SMAD3/GLI2	9
GO:0004518	MF	GO:0004518	nuclease activity	17/531	208/18496	0.000110573419058982	0.00189323268730256	0.00147620482440746	XRCC3/MUS81/ERCC1/SMG6/PNKP/OGG1/XRN1/RBBP8/GEN1/RAD1/RAD9A/EXO1/POLD1/ISG20/TREX2/RMRP/ANKLE1	17
GO:0043225	MF	GO:0043225	ATPase-coupled inorganic anion transmembrane transporter activity	4/531	10/18496	0.000122900642040453	0.00200642443517205	0.00156446349721018	ABCC4/ABCC6/ABCC10/ABCC3	4
GO:0140999	MF	GO:0140999	histone H3K4 trimethyltransferase activity	4/531	10/18496	0.000122900642040453	0.00200642443517205	0.00156446349721018	SETD1A/SETD1B/KMT2B/KMT2D	4
GO:0004520	MF	GO:0004520	DNA endonuclease activity	7/531	40/18496	0.000126530788124265	0.00201874121052805	0.00157406722068464	XRCC3/MUS81/ERCC1/RBBP8/GEN1/EXO1/ANKLE1	7
GO:0004693	MF	GO:0004693	cyclin-dependent protein serine/threonine kinase activity	6/531	29/18496	0.000147261539387681	0.00224733914456853	0.00175231122383511	CDK11B/CDK9/CDK11A/CDK10/CDK18/CDK1	6
GO:0097472	MF	GO:0097472	cyclin-dependent protein kinase activity	6/531	29/18496	0.000147261539387681	0.00224733914456853	0.00175231122383511	CDK11B/CDK9/CDK11A/CDK10/CDK18/CDK1	6
GO:0042800	MF	GO:0042800	histone H3K4 methyltransferase activity	5/531	19/18496	0.000159363882086461	0.00238028606861054	0.00185597354277625	SETD1A/SETD1B/WDR5/KMT2B/KMT2D	5
GO:0031490	MF	GO:0031490	chromatin DNA binding	12/531	120/18496	0.000175115096018733	0.00256105827927397	0.00199692653354695	MBD3/SMARCC2/SMARCA4/MECP2/SIRT6/REPIN1/KDM6B/EZH2/CEBPA/SMAD3/HMGN5/RUNX2	12
GO:0140666	MF	GO:0140666	annealing activity	4/531	11/18496	0.000188751242905607	0.00270415045958646	0.00210849938369314	RECQL/DDX3X/BLM/RECQL4	4
GO:0008757	MF	GO:0008757	S-adenosylmethionine-dependent methyltransferase activity	15/531	187/18496	0.000337670046122027	0.00474088744755326	0.00369659839965167	SETD1A/KMT5C/SETD1B/DOT1L/WDR5/DNMT3A/EHMT1/GAMT/KMT2B/PRMT7/KMT2D/TRMT1/EZH2/PRDM16/PNMT	15
GO:0140359	MF	GO:0140359	ABC-type transporter activity	7/531	48/18496	0.0004099500672092	0.00564284210158545	0.00439987688232784	ABCC4/ABCD1/ABCC6/ABCB6/ABCC10/ABCC3/ABCC8	7
GO:0046332	MF	GO:0046332	SMAD binding	9/531	79/18496	0.000427474701003945	0.00571912147408799	0.00445935397589707	STUB1/ZMIZ1/PML/MEN1/USP15/PURA/JUN/SMAD3/FOS	9
GO:0042626	MF	GO:0042626	ATPase-coupled transmembrane transporter activity	10/531	96/18496	0.000431785524396956	0.00571912147408799	0.00445935397589707	ABCC4/ABCD1/ATP6V1A/ATP2B1/ABCC6/ABCB6/ABCC10/ATP2B3/ABCC3/ABCC8	10
GO:0070742	MF	GO:0070742	C2H2 zinc finger domain binding	4/531	14/18496	0.000534553842911541	0.00694919995785004	0.00541847949929827	EHMT1/TAF9/SRRM2/GATA2	4
GO:0003697	MF	GO:0003697	single-stranded DNA binding	11/531	118/18496	0.000590992732840745	0.00754321633553096	0.0058816501641567	BRCA2/RECQL/NABP1/ERCC1/LONP1/RAD51AP1/PURA/BLM/NOL12/RECQL4/CDC45	11
GO:0070412	MF	GO:0070412	R-SMAD binding	5/531	25/18496	0.000631561720575601	0.00791707728292986	0.00617315967479911	STUB1/MEN1/JUN/SMAD3/FOS	5
GO:0000287	MF	GO:0000287	magnesium ion binding	16/531	224/18496	0.000780921091801472	0.00961765976218656	0.0074991499120363	MAP2K7/PGM2/PDXK/BRSK2/NUDT18/MVK/GEN1/FARSA/TOP2A/S100P/RPS6KA4/STK26/MAST1/TREX2/MAPK12/PCK1	16
GO:0005516	MF	GO:0005516	calmodulin binding	15/531	204/18496	0.00083972120067505	0.0101635221185153	0.00792477358168831	MYH9/PCNT/PLCB3/FKBP8/VAMP2/MYO1C/WFS1/ATP2B1/PDE1B/CAMK1/MYH10/NOS3/ATP2B3/CAMK2A/CAMKV	15
GO:0004707	MF	GO:0004707	MAP kinase activity	4/531	16/18496	0.000928536490557331	0.0110480104469703	0.00861443309705285	MAP2K7/MAPK3/MAPK15/MAPK12	4
GO:0004519	MF	GO:0004519	endonuclease activity	11/531	125/18496	0.000957389630993733	0.0112014586826267	0.00873408084415335	XRCC3/MUS81/ERCC1/SMG6/PNKP/OGG1/RBBP8/GEN1/EXO1/RMRP/ANKLE1	11
GO:0001046	MF	GO:0001046	core promoter sequence-specific DNA binding	6/531	41/18496	0.00104165238465587	0.011987540557843	0.00934701018155398	UBTF/SMARCA4/GTF2B/TBPL1/EZH2/FOS	6
GO:0042826	MF	GO:0042826	histone deacetylase binding	11/531	127/18496	0.00109116963280839	0.012354856165024	0.00963341611307912	TBX2/MECP2/TFAP4/HIC1/KAT2A/KPNA2/HDAC4/HIF1A/MTA1/RAD9A/HSPA1A	11
GO:0008168	MF	GO:0008168	methyltransferase activity	15/531	215/18496	0.00142528513317562	0.015881748626814	0.0123834297285099	SETD1A/KMT5C/SETD1B/DOT1L/WDR5/DNMT3A/EHMT1/GAMT/KMT2B/PRMT7/KMT2D/TRMT1/EZH2/PRDM16/PNMT	15
GO:0051087	MF	GO:0051087	protein-folding chaperone binding	11/531	133/18496	0.00158785927130218	0.0167636410377799	0.0130710651366705	TBCD/GET4/CDC37/STUB1/TFRC/GAK/DNAJC3/CDK1/CTSC/BAG3/CDC25A	11
GO:0001098	MF	GO:0001098	basal transcription machinery binding	7/531	60/18496	0.00159994864605592	0.0167636410377799	0.0130710651366705	CCAR2/CTDP1/ERCC1/GTF2B/RECQL5/AR/FOXF2	7
GO:0001099	MF	GO:0001099	basal RNA polymerase II transcription machinery binding	7/531	60/18496	0.00159994864605592	0.0167636410377799	0.0130710651366705	CCAR2/CTDP1/ERCC1/GTF2B/RECQL5/AR/FOXF2	7
GO:0016796	MF	GO:0016796	exonuclease activity, active with either ribo- or deoxyribonucleic acids and producing 5'-phosphomonoesters	7/531	60/18496	0.00159994864605592	0.0167636410377799	0.0130710651366705	XRN1/RAD1/RAD9A/EXO1/POLD1/ISG20/TREX2	7
GO:0045296	MF	GO:0045296	cadherin binding	20/531	334/18496	0.00166663645171136	0.0172055704279614	0.0134156494565001	TNKS1BP1/MYH9/PAK4/NUDC/CSNK1D/PLCB3/TBC1D10A/LASP1/DDX3X/DBN1/CTTN/CORO1B/S100P/BZW1/ATXN2L/PRDX1/BAG3/SRC/EPS8L1/HSPA1A	20
GO:0004712	MF	GO:0004712	protein serine/threonine/tyrosine kinase activity	6/531	45/18496	0.00171306388072307	0.0174285629603999	0.0135895227761403	MAP2K7/MAPK3/CLK3/AURKA/MAP2K3/AURKB	6
GO:0000979	MF	GO:0000979	RNA polymerase II core promoter sequence-specific DNA binding	4/531	19/18496	0.00184689213422801	0.0185216896889723	0.0144418633052416	GTF2B/TBPL1/EZH2/FOS	4
GO:0097718	MF	GO:0097718	disordered domain specific binding	5/531	32/18496	0.00202916695759575	0.0200630310455242	0.0156436889243853	NUMA1/FKBP8/AP2A2/TEAD2/HSPA1A	5
GO:0004713	MF	GO:0004713	protein tyrosine kinase activity	11/531	138/18496	0.00213094665636743	0.0206941263533637	0.0161357710357612	MAP2K7/JAK2/CLK3/FGFR4/FES/MAP2K3/SRC/EPHA6/LCK/TTBK1/NTRK1	11
GO:0001222	MF	GO:0001222	transcription corepressor binding	6/531	47/18496	0.00215195331025007	0.0206941263533637	0.0161357710357612	CTBP1/PHF1/EHMT1/EZH2/SMAD3/ZBTB16	6
GO:0051787	MF	GO:0051787	misfolded protein binding	4/531	20/18496	0.00225674129975733	0.0213093852771449	0.0166155050893917	STUB1/DNAJC3/DNAJB11/HSPA1A	4
GO:0016741	MF	GO:0016741	transferase activity, transferring one-carbon groups	15/531	226/18496	0.00232066491901876	0.0213093852771449	0.0166155050893917	SETD1A/KMT5C/SETD1B/DOT1L/WDR5/DNMT3A/EHMT1/GAMT/KMT2B/PRMT7/KMT2D/TRMT1/EZH2/PRDM16/PNMT	15
GO:0004862	MF	GO:0004862	cAMP-dependent protein kinase inhibitor activity	3/531	10/18496	0.0024284199746034	0.0213093852771449	0.0166155050893917	PRKAR2B/PPP1R1B/PKIB	3
GO:0016889	MF	GO:0016889	DNA endonuclease activity, producing 3'-phosphomonoesters	3/531	10/18496	0.0024284199746034	0.0213093852771449	0.0166155050893917	XRCC3/MUS81/GEN1	3
GO:0032356	MF	GO:0032356	oxidized DNA binding	3/531	10/18496	0.0024284199746034	0.0213093852771449	0.0166155050893917	OGG1/BLM/RECQL4	3
GO:0045322	MF	GO:0045322	unmethylated CpG binding	3/531	10/18496	0.0024284199746034	0.0213093852771449	0.0166155050893917	DNMT3A/KMT2B/MECP2	3
GO:0051880	MF	GO:0051880	G-quadruplex DNA binding	3/531	10/18496	0.0024284199746034	0.0213093852771449	0.0166155050893917	LONP1/XRN1/BLM	3
GO:0004407	MF	GO:0004407	histone deacetylase activity	4/531	21/18496	0.00272516346091302	0.0236180833279129	0.0184156595149418	SIRT3/SIRT6/HDAC4/HDAC7	4
GO:0044389	MF	GO:0044389	ubiquitin-like protein ligase binding	19/531	327/18496	0.00300806002683717	0.0257519285224352	0.0200794764307487	RNF40/STUB1/PDLIM2/ARRDC1/PIAS4/TRIM28/WFS1/PML/HIF1A/CCT2/JUN/AURKA/SMAD3/CCNB1/POU5F1/CKB/USP2/PRKAR2B/HSPA1A	19
GO:0033558	MF	GO:0033558	protein lysine deacetylase activity	4/531	22/18496	0.0032560672646023	0.027394038159656	0.0213598738086986	SIRT3/SIRT6/HDAC4/HDAC7	4
GO:0005080	MF	GO:0005080	protein kinase C binding	6/531	51/18496	0.00327791909602721	0.027394038159656	0.0213598738086986	PRKCSH/HDAC7/TOP2A/PRKCB/SRC/PRKD2	6
GO:0008081	MF	GO:0008081	phosphoric diester hydrolase activity	8/531	87/18496	0.00351156338334435	0.0290013822953851	0.0226131635831463	PLCB3/PLCD1/PLCD3/PLCH2/PDE1B/PLCH1/PLCG2/PLCD4	8
GO:0031625	MF	GO:0031625	ubiquitin protein ligase binding	18/531	308/18496	0.00359884406391763	0.0291890739553085	0.022759511855991	RNF40/STUB1/PDLIM2/ARRDC1/PIAS4/TRIM28/WFS1/PML/HIF1A/CCT2/JUN/AURKA/SMAD3/POU5F1/CKB/USP2/PRKAR2B/HSPA1A	18
GO:0034212	MF	GO:0034212	peptide N-acetyltransferase activity	6/531	52/18496	0.00361744933634165	0.0291890739553085	0.022759511855991	BRCA2/GTF2B/KAT2A/NAA10/TAF9/HAT1	6
GO:0042578	MF	GO:0042578	phosphoric ester hydrolase activity	20/531	358/18496	0.00369682302904569	0.0294905655271599	0.0229945930036335	LPIN3/PLCB3/PPP2R1A/PTPN23/CTDP1/PLCD1/PLCD3/PPM1F/PHLPP1/PNKP/PLCH2/PDE1B/CDC25B/PLCH1/PLCG2/LCK/CDC25A/PLCD4/FBP1/ALPL	20
GO:0043274	MF	GO:0043274	phospholipase binding	4/531	23/18496	0.00385326182089437	0.0303931438007623	0.0236983577393858	LMNB1/SRC/NEFL/LCK	4
GO:0030291	MF	GO:0030291	protein serine/threonine kinase inhibitor activity	5/531	37/18496	0.00390541279510776	0.0304622198018405	0.0237522181690764	HEXIM1/HEXIM2/PRKAR2B/PPP1R1B/PKIB	5
GO:0008603	MF	GO:0008603	cAMP-dependent protein kinase regulator activity	3/531	12/18496	0.00426548952224332	0.0328068419308747	0.0255803835718321	PRKAR2B/PPP1R1B/PKIB	3
GO:0017069	MF	GO:0017069	snRNA binding	6/531	54/18496	0.00437391019231714	0.0328068419308747	0.0255803835718321	SNRNP70/HEXIM1/CDK9/HEXIM2/CCNT2/ISG20	6
GO:0140296	MF	GO:0140296	general transcription initiation factor binding	6/531	54/18496	0.00437391019231714	0.0328068419308747	0.0255803835718321	CTDP1/ERCC1/GTF2B/JUN/AR/FOXF2	6
GO:0043531	MF	GO:0043531	ADP binding	5/531	38/18496	0.00439293894800887	0.0328068419308747	0.0255803835718321	MYH9/ABCD1/LONP1/MYH10/ABCC8	5
GO:0003887	MF	GO:0003887	DNA-directed DNA polymerase activity	4/531	24/18496	0.00452044319551138	0.0334036960341999	0.026045766888265	POLL/POLM/POLE2/POLD1	4
GO:0001091	MF	GO:0001091	RNA polymerase II general transcription initiation factor binding	4/531	25/18496	0.00526118252407058	0.0380757745556448	0.0296887131038166	CTDP1/ERCC1/AR/FOXF2	4
GO:0048027	MF	GO:0048027	mRNA 5'-UTR binding	4/531	25/18496	0.00526118252407058	0.0380757745556448	0.0296887131038166	IGF2BP3/DDX3X/GNL3/MYH10	4
GO:0097027	MF	GO:0097027	ubiquitin-protein transferase activator activity	3/531	13/18496	0.00542793994807335	0.0388817739137499	0.0303171726423001	RING1/FZR1/CDC20	3
GO:1901682	MF	GO:1901682	sulfur compound transmembrane transporter activity	6/531	58/18496	0.00622782282356668	0.0441609254762001	0.0344334701568812	ABCC4/ABCD1/SLC7A11/ABCC6/ABCC10/ABCC3	6
GO:0008559	MF	GO:0008559	ABC-type xenobiotic transporter activity	3/531	14/18496	0.00676249979493566	0.0465419103533807	0.0362899885796341	ABCC4/ABCC10/ABCC3	3
GO:0043138	MF	GO:0043138	3'-5' DNA helicase activity	3/531	14/18496	0.00676249979493566	0.0465419103533807	0.0362899885796341	RECQL/BLM/RECQL5	3
GO:0061665	MF	GO:0061665	SUMO ligase activity	3/531	14/18496	0.00676249979493566	0.0465419103533807	0.0362899885796341	ZMIZ1/ZMIZ2/PIAS4	3
GO:0051015	MF	GO:0051015	actin filament binding	13/531	208/18496	0.00724351636910722	0.049368431952556	0.0384939040565739	MYH9/TMEM201/ACTR3/MYO1C/LASP1/GAS2L1/CORO1B/HIP1/TLN2/HIP1R/MYH10/ACTR3C/TNNC1	13
