# Supplementary material for: Transcriptomic insights into the mechanism of action of telomere-related biomarkers in rheumatoid arthritis
Source: Front Immunol. 2025 May 22;16:1585895. doi: 10.3389/fimmu.2025.1585895 (PMC12137363; doi:10.3389/fimmu.2025.1585895)
Supplement: Supplementary file 4 [file Table4.xlsx]

## Sheet: 07.TRDEGs_KEGG
	category	subcategory	ID	Description	GeneRatio	BgRatio	pvalue	p.adjust	qvalue	geneID	Count
hsa04110	Cellular Processes	Cell growth and death	hsa04110	Cell cycle	25/304	158/8848	1.22859121829111e-10	3.42776949903221e-08	2.6123729062611e-08	MAD1L1/FZR1/PPP2R1A/ATR/PCNA/ATM/E2F5/CDK1/CDC25B/CCNE2/SMAD3/DBF4B/CCNB1/NDC80/CCNA2/CHEK1/ORC1/E2F2/CDC45/SGO1/CDC20/TRIP13/CCNE1/CDC25A/AURKB	25
hsa03460	Genetic Information Processing	Replication and repair	hsa03460	Fanconi anemia pathway	14/304	55/8848	2.89817405305478e-09	4.04295280401141e-07	3.08121662482666e-07	TELO2/BRCA2/MUS81/ERCC1/FAAP100/ATR/FANCI/SLX4/BLM/BRIP1/FANCD2/FANCB/FANCE/RMI2	14
hsa04218	Cellular Processes	Cell growth and death	hsa04218	Cellular senescence	20/304	157/8848	3.80958210294174e-07	3.54291135573582e-05	2.70012485892713e-05	MAPK3/ATR/CALM3/ATM/RAD1/E2F5/NFATC1/RAD9A/CDK1/CCNE2/SMAD3/CCNB1/MAP2K3/CCNA2/CHEK1/MAPK12/E2F2/CCNE1/CDC25A/CALML6	20
hsa03440	Genetic Information Processing	Replication and repair	hsa03440	Homologous recombination	10/304	41/8848	8.60616169011887e-07	6.00279777885791e-05	4.57485437211582e-05	TOPBP1/BRCA2/XRCC3/MUS81/RBBP8/ATM/BLM/BRIP1/POLD1/XRCC2	10
hsa00310	Metabolism	Amino acid metabolism	hsa00310	Lysine degradation	11/304	63/8848	8.20972038935204e-06	0.000458102397725844	0.000349129161820866	SETD1A/KMT5C/SETD1B/DOT1L/EHMT1/KMT2B/PHYKPL/KMT2D/EZH2/PRDM16/PLOD2	11
hsa05161	Human Diseases	Infectious disease: viral	hsa05161	Hepatitis B	18/304	163/8848	1.14817416112598e-05	0.00053390098492358	0.000406896807977978	MAP2K7/MAPK3/PCNA/JAK2/DDX3X/JUN/IRAK1/NFATC1/PRKCB/CCNE2/SMAD3/MAP2K3/CCNA2/SRC/MAPK12/E2F2/FOS/CCNE1	18
hsa04933	Human Diseases	Endocrine and metabolic disease	hsa04933	AGE-RAGE signaling pathway in diabetic complications	13/304	101/8848	3.87170328166161e-05	0.00154315030797656	0.00117606625999345	PLCB3/PLCD1/PLCD3/MAPK3/JAK2/JUN/NFATC1/PRKCB/SMAD3/MAPK12/NOS3/PLCG2/PLCD4	13
hsa04912	Organismal Systems	Endocrine system	hsa04912	GnRH signaling pathway	12/304	93/8848	7.4935525522846e-05	0.00250938168568284	0.00191245086024499	MAP2K7/PLCB3/MAPK3/CALM3/MAP3K2/JUN/PRKCB/MAP2K3/SRC/MAPK12/CALML6/CAMK2A	12
hsa04114	Cellular Processes	Cell growth and death	hsa04114	Oocyte meiosis	15/304	139/8848	8.09477963123498e-05	0.00250938168568284	0.00191245086024499	MAD1L1/PPP2R1A/MAPK3/CALM3/AURKA/CDK1/CCNE2/CCNB1/MAPK12/AR/SGO1/CDC20/CCNE1/CALML6/CAMK2A	15
hsa03410	Genetic Information Processing	Replication and repair	hsa03410	Base excision repair	8/304	44/8848	0.000106653590241795	0.00297563516774609	0.00226779212935186	PCNA/PNKP/OGG1/POLL/POLE2/RFC4/LIG1/POLD1	8
hsa05170	Human Diseases	Infectious disease: viral	hsa05170	Human immunodeficiency virus 1 infection	19/304	213/8848	0.000129418491361779	0.00328252355363058	0.00250167801484013	MAP2K7/PAK4/MAPK3/ATR/CALM3/APOBEC3F/ATM/JUN/IRAK1/NFATC1/CDK1/PRKCB/CCNB1/MAP2K3/CHEK1/MAPK12/PLCG2/FOS/CALML6	19
hsa04020	Environmental Information Processing	Signal transduction	hsa04020	Calcium signaling pathway	21/304	254/8848	0.000169708372749345	0.00394571966642227	0.00300711327152348	PLCB3/SPHK2/PLCD1/PLCD3/CALM3/ATP2B1/TFEB/PDE1B/NFATC1/CAMK1/FGFR4/PRKCB/NOS3/PLCG2/CALML6/ATP2B3/PLCD4/CAMK2A/TNNC2/NTRK1/TNNC1	21
hsa05417	Human Diseases	Cardiovascular disease	hsa05417	Lipid and atherosclerosis	18/304	216/8848	0.000448531673567592	0.00962617976348909	0.0073363075352756	MAP2K7/PLCB3/MAPK3/CALM3/JAK2/JUN/IRAK1/NFATC1/XBP1/SOD2/MAP2K3/SRC/MAPK12/NOS3/FOS/CALML6/CAMK2A/HSPA1A	18
hsa04750	Organismal Systems	Sensory system	hsa04750	Inflammatory mediator regulation of TRP channels	11/304	99/8848	0.000559967719855085	0.0111593567028263	0.00850477288802459	PLCB3/CALM3/PRKCB/MAP2K3/SRC/MAPK12/PLCG2/PRKCQ/CALML6/CAMK2A/NTRK1	11
hsa05166	Human Diseases	Infectious disease: viral	hsa05166	Human T-cell leukemia virus 1 infection	18/304	223/8848	0.000656072983467414	0.0122029574924939	0.00930012229195913	MAD1L1/MAPK3/ATR/KAT2A/TBPL1/ATM/JUN/NFATC1/TLN2/CCNE2/SMAD3/CCNA2/CHEK1/E2F2/LCK/CDC20/FOS/CCNE1	18
hsa02010	Environmental Information Processing	Membrane transport	hsa02010	ABC transporters	7/304	45/8848	0.000778644504194315	0.0125746428166197	0.00958339124300014	ABCC4/ABCD1/ABCC6/ABCB6/ABCC10/ABCC3/ABCC8	7
hsa00562	Metabolism	Carbohydrate metabolism	hsa00562	Inositol phosphate metabolism	9/304	73/8848	0.000832227693633003	0.0125746428166197	0.00958339124300014	PLCB3/ISYNA1/PLCD1/PLCD3/PLCH2/PIK3CG/PLCH1/PLCG2/PLCD4	9
hsa05135	Human Diseases	Infectious disease: bacterial	hsa05135	Yersinia infection	13/304	138/8848	0.000897967170111479	0.0125746428166197	0.00958339124300014	MAP2K7/MAPK3/ACTR3/JUN/IRAK1/NFATC1/MAP2K3/SRC/MAPK12/LCP2/LCK/ACTR3C/FOS	13
hsa03430	Genetic Information Processing	Replication and repair	hsa03430	Mismatch repair	5/304	23/8848	0.000936017815894484	0.0125746428166197	0.00958339124300014	PCNA/RFC4/LIG1/EXO1/POLD1	5
hsa04660	Organismal Systems	Immune system	hsa04660	T cell receptor signaling pathway	12/304	122/8848	0.000961439586641172	0.0125746428166197	0.00958339124300014	MAP2K7/PAK4/PPP2R1A/MALT1/MAPK3/JUN/NFATC1/MAPK12/LCP2/LCK/PRKCQ/FOS	12
hsa05202	Human Diseases	Cancer: overview	hsa05202	Transcriptional misregulation in cancer	16/304	193/8848	0.000975576207670849	0.0125746428166197	0.00958339124300014	DOT1L/TFE3/CDK9/PML/MEN1/ATM/BMP2K/CEBPA/CCNT2/CCNA2/ZBTB16/PAX8/RUNX2/MYCN/PAX5/NTRK1	16
hsa05235	Human Diseases	Cancer: overview	hsa05235	PD-L1 expression and PD-1 checkpoint pathway in cancer	10/304	90/8848	0.000991548895934173	0.0125746428166197	0.00958339124300014	MAPK3/JAK2/HIF1A/JUN/NFATC1/MAP2K3/MAPK12/LCK/PRKCQ/FOS	10
hsa04066	Environmental Information Processing	Signal transduction	hsa04066	HIF-1 signaling pathway	11/304	109/8848	0.00125807816133282	0.015261035087472	0.0116307454731913	TFRC/MAPK3/PFKL/HIF1A/PDK1/PRKCB/NOS3/PLCG2/CAMK2A/ANGPT4/TF	11
hsa05203	Human Diseases	Cancer: overview	hsa05203	Viral carcinogenesis	16/304	205/8848	0.00183729991270273	0.0213586114851693	0.0162778325599102	MAD1L1/GTF2B/MAPK3/KAT2A/HDAC4/HDAC7/TBPL1/DDX3X/JUN/CDK1/CCNE2/CCNA2/SRC/CHEK1/CDC20/CCNE1	16
hsa05031	Human Diseases	Substance dependence	hsa05031	Amphetamine addiction	8/304	69/8848	0.00239347679372863	0.02616402798201	0.0199401382847237	CALM3/JUN/PRKCB/FOS/CALML6/PPP1R1B/CAMK2A/FOSB	8
hsa04921	Organismal Systems	Endocrine system	hsa04921	Oxytocin signaling pathway	13/304	154/8848	0.00243822482986473	0.02616402798201	0.0199401382847237	PLCB3/MAPK3/CALM3/JUN/NFATC1/CAMK1/PIK3CG/PRKCB/SRC/NOS3/FOS/CALML6/CAMK2A	13
hsa04722	Organismal Systems	Nervous system	hsa04722	Neurotrophin signaling pathway	11/304	120/8848	0.00272708602209167	0.0281798888949473	0.0214764669186167	MAP2K7/ARHGDIA/MAPK3/CALM3/JUN/IRAK1/MAPK12/PLCG2/CALML6/CAMK2A/NTRK1	11
hsa05230	Human Diseases	Cancer: overview	hsa05230	Central carbon metabolism in cancer	8/304	71/8848	0.0028706823757863	0.0286042993872992	0.0217999187935651	SIRT3/SIRT6/MAPK3/PFKL/HIF1A/PDK1/SLC7A5/NTRK1	8
hsa05167	Human Diseases	Infectious disease: viral	hsa05167	Kaposi sarcoma-associated herpesvirus infection	15/304	196/8848	0.00305283273222304	0.0286467915673125	0.0218323029488667	MAP2K7/MAPK3/CALM3/JAK2/HIF1A/JUN/NFATC1/TCF7L2/PIK3CG/SRC/MAPK12/E2F2/PLCG2/FOS/CALML6	15
hsa04919	Organismal Systems	Endocrine system	hsa04919	Thyroid hormone signaling pathway	11/304	122/8848	0.00310356384563343	0.0286467915673125	0.0218323029488667	PLCB3/PLCD1/PLCD3/MAPK3/KAT2A/PFKL/HIF1A/PRKCB/SRC/PLCG2/PLCD4	11
hsa04625	Organismal Systems	Immune system	hsa04625	C-type lectin receptor signaling pathway	10/304	105/8848	0.0031829768408125	0.0286467915673125	0.0218323029488667	MALT1/MAPK3/CALM3/JUN/NFATC1/SRC/MAPK12/PLCG2/IRF1/CALML6	10
hsa04380	Organismal Systems	Development and regeneration	hsa04380	Osteoclast differentiation	12/304	142/8848	0.00350580056756755	0.0305661986984796	0.0232951221923896	MAP2K7/JUND/MAPK3/JUN/NFATC1/MAPK12/FOSL2/PLCG2/LCP2/LCK/FOS/FOSB	12
hsa04659	Organismal Systems	Immune system	hsa04659	Th17 cell differentiation	10/304	108/8848	0.00390441962173846	0.033010093165607	0.0251576639104041	MAPK3/JAK2/HIF1A/JUN/NFATC1/SMAD3/MAPK12/LCK/PRKCQ/FOS	10
hsa04540	Cellular Processes	Cellular community - eukaryotes	hsa04540	Gap junction	9/304	92/8848	0.00422184454483302	0.0340219473791105	0.0259288186024535	CSNK1D/PLCB3/MAPK3/MAP3K2/TUBB1/CDK1/PRKCB/SRC/TUBB4A	9
hsa04370	Environmental Information Processing	Signal transduction	hsa04370	VEGF signaling pathway	7/304	60/8848	0.00427468744654087	0.0340219473791105	0.0259288186024535	SPHK2/MAPK3/PRKCB/SRC/MAPK12/NOS3/PLCG2	7
hsa05214	Human Diseases	Cancer: specific types	hsa05214	Glioma	8/304	76/8848	0.00438992869407877	0.0340219473791105	0.0259288186024535	MAPK3/CALM3/CAMK1/PRKCB/E2F2/PLCG2/CALML6/CAMK2A	8
hsa04914	Organismal Systems	Endocrine system	hsa04914	Progesterone-mediated oocyte maturation	10/304	111/8848	0.00474962428374592	0.0358147344639219	0.0272951381313421	MAD1L1/FZR1/MAPK3/AURKA/CDK1/CDC25B/CCNB1/CCNA2/MAPK12/CDC25A	10
hsa05133	Human Diseases	Infectious disease: bacterial	hsa05133	Pertussis	8/304	78/8848	0.00514647430379303	0.0377859560725857	0.0287974462428308	MAPK3/CALM3/JUN/IRAK1/MAPK12/IRF1/FOS/CALML6	8
hsa05131	Human Diseases	Infectious disease: bacterial	hsa05131	Shigellosis	17/304	249/8848	0.00538349122721568	0.0385126680100814	0.0293512882023635	FOXO4/PLCB3/PLCD1/PLCD3/MALT1/MAPK3/ACTR3/CTTN/ATM/JUN/TLN2/SRC/MAPK12/PLCG2/ACTR3C/PRKCQ/PLCD4	17
hsa03420	Genetic Information Processing	Replication and repair	hsa03420	Nucleotide excision repair	7/304	63/8848	0.00561217869023446	0.0391449463643854	0.0298331604059832	POLR2E/ERCC1/PCNA/POLE2/RFC4/LIG1/POLD1	7
hsa04070	Environmental Information Processing	Signal transduction	hsa04070	Phosphatidylinositol signaling system	9/304	98/8848	0.00639798416811647	0.0425008948310594	0.0323907970415922	PLCB3/PLCD1/PLCD3/CALM3/PRKCB/PLCG2/IP6K3/CALML6/PLCD4	9
hsa04925	Organismal Systems	Endocrine system	hsa04925	Aldosterone synthesis and secretion	9/304	98/8848	0.00639798416811647	0.0425008948310594	0.0323907970415922	PLCB3/CALM3/ATP2B1/CAMK1/PRKCB/PRKD2/CALML6/ATP2B3/CAMK2A	9
hsa04261	Organismal Systems	Circulatory system	hsa04261	Adrenergic signaling in cardiomyocytes	12/304	154/8848	0.00670047866509616	0.0434751987805077	0.0331333339130826	PLCB3/PPP2R1A/RAPGEF3/MAPK3/CALM3/ATP2B1/PIK3CG/MAPK12/CALML6/ATP2B3/CAMK2A/TNNC1	12
hsa03030	Genetic Information Processing	Replication and repair	hsa03030	DNA replication	5/304	36/8848	0.00728455775863568	0.0461907185149853	0.035202886776182	PCNA/POLE2/RFC4/LIG1/POLD1	5
hsa04720	Organismal Systems	Nervous system	hsa04720	Long-term potentiation	7/304	67/8848	0.00785451390708331	0.0486979862239165	0.0371137265317153	PLCB3/RAPGEF3/MAPK3/CALM3/PRKCB/CALML6/CAMK2A	7
hsa05221	Human Diseases	Cancer: specific types	hsa05221	Acute myeloid leukemia	7/304	68/8848	0.00850574743584396	0.0515892072739232	0.0393171849437181	MAPK3/PML/PIM2/CEBPA/TCF7L2/CCNA2/ZBTB16	7
hsa03450	Genetic Information Processing	Replication and repair	hsa03450	Non-homologous end-joining	3/304	13/8848	0.00888955460536783	0.052769909253141	0.0402170219548556	XRCC4/POLL/POLM	3
hsa04012	Environmental Information Processing	Signal transduction	hsa04012	ErbB signaling pathway	8/304	86/8848	0.00920655508896147	0.0535131014545885	0.040783423858996	MAP2K7/PAK4/MAPK3/JUN/PRKCB/SRC/PLCG2/CAMK2A	8
hsa05130	Human Diseases	Infectious disease: bacterial	hsa05130	Pathogenic Escherichia coli infection	14/304	203/8848	0.0101712932902811	0.0579140985303763	0.0441375133112093	MYH9/MAPK3/ACTR3/MYO1C/CTTN/JUN/IRAK1/TUBB1/SRC/MYH10/MAPK12/ACTR3C/FOS/TUBB4A	14
hsa04350	Environmental Information Processing	Signal transduction	hsa04350	TGF-beta signaling pathway	9/304	108/8848	0.0118239622904408	0.0659777095806599	0.0502829554246116	RGMA/PPP2R1A/TFRC/MAPK3/E2F5/SMAD3/GREM1/TF/BMP7	9
hsa04658	Organismal Systems	Immune system	hsa04658	Th1 and Th2 cell differentiation	8/304	92/8848	0.0135481905148347	0.0741165716399779	0.056485747863707	MAPK3/JAK2/JUN/NFATC1/MAPK12/LCK/PRKCQ/FOS	8
hsa04115	Cellular Processes	Cell growth and death	hsa04115	p53 signaling pathway	7/304	75/8848	0.0142241349755789	0.0762247011503068	0.0580923962737671	ATR/ATM/CDK1/CCNE2/CCNB1/CHEK1/CCNE1	7
hsa04015	Environmental Information Processing	Signal transduction	hsa04015	Rap1 signaling pathway	14/304	212/8848	0.0144799611504167	0.0762247011503068	0.0580923962737671	PLCB3/RAPGEF3/MAPK3/CALM3/TLN2/FGFR4/PRKCB/MAP2K3/SRC/MAPK12/LCP2/PRKD2/CALML6/ANGPT4	14
hsa00750	Metabolism	Metabolism of cofactors and vitamins	hsa00750	Vitamin B6 metabolism	2/304	6/8848	0.016104370517707	0.0810511029099716	0.0617706952945265	PDXK/PSAT1	2
hsa04657	Organismal Systems	Immune system	hsa04657	IL-17 signaling pathway	8/304	95/8848	0.0162074629810645	0.0810511029099716	0.0617706952945265	S100A8/JUND/MAPK3/JUN/MAPK15/MAPK12/FOS/FOSB	8
hsa05140	Human Diseases	Infectious disease: parasitic	hsa05140	Leishmaniasis	7/304	77/8848	0.0162683217310337	0.0810511029099716	0.0617706952945265	MAPK3/JAK2/JUN/IRAK1/PRKCB/MAPK12/FOS	7
hsa04915	Organismal Systems	Endocrine system	hsa04915	Estrogen signaling pathway	10/304	139/8848	0.0212915088082182	0.104216332587594	0.0794253883519867	PLCB3/MAPK3/CALM3/JUN/SRC/NOS3/FOS/CALML6/KRT10/HSPA1A	10
hsa03250	Genetic Information Processing	Information processing in viruses	hsa03250	Viral life cycle - HIV-1	6/304	64/8848	0.0221106164669567	0.106359689556568	0.0810588843253222	NELFB/SUPT5H/CDK9/KAT2A/APOBEC3F/CCNT2	6
hsa04064	Environmental Information Processing	Signal transduction	hsa04064	NF-kappa B signaling pathway	8/304	105/8848	0.0277872388420835	0.131400671812564	0.100143126603048	MALT1/PIAS4/ATM/IRAK1/PRKCB/PLCG2/LCK/PRKCQ	8
hsa04611	Organismal Systems	Immune system	hsa04611	Platelet activation	9/304	126/8848	0.0292959499987688	0.134542940153011	0.102537913265075	PLCB3/MAPK3/TLN2/PIK3CG/SRC/MAPK12/NOS3/PLCG2/LCP2	9
hsa04010	Environmental Information Processing	Signal transduction	hsa04010	MAPK signaling pathway	17/304	300/8848	0.0294161983847085	0.134542940153011	0.102537913265075	MAP2K7/JUND/MAPK3/MAP3K2/JUN/IRAK1/RPS6KA4/NFATC1/CDC25B/FGFR4/PRKCB/MAP2K3/MAPK12/FOS/NTRK1/ANGPT4/HSPA1A	17
hsa04664	Organismal Systems	Immune system	hsa04664	Fc epsilon RI signaling pathway	6/304	69/8848	0.0307087679338968	0.138189455702535	0.105316996988916	MAP2K7/MAPK3/MAP2K3/MAPK12/PLCG2/LCP2	6
hsa04530	Cellular Processes	Cellular community - eukaryotes	hsa04530	Tight junction	11/304	170/8848	0.0323132673374126	0.142364736661083	0.108499063593808	MAP2K7/MYH9/PPP2R1A/ACTR3/PCNA/CTTN/JUN/ARHGEF18/SRC/MYH10/ACTR3C	11
hsa05211	Human Diseases	Cancer: specific types	hsa05211	Renal cell carcinoma	6/304	70/8848	0.0326571438935818	0.142364736661083	0.108499063593808	PAK4/TFE3/MAPK3/HIF1A/FLCN/JUN	6
hsa04961	Organismal Systems	Excretory system	hsa04961	Endocrine and other factor-regulated calcium reabsorption	5/304	53/8848	0.0346645253702917	0.146619413933419	0.111741639745522	PLCB3/ATP2B1/AP2A2/PRKCB/ATP2B3	5
hsa04917	Organismal Systems	Endocrine system	hsa04917	Prolactin signaling pathway	6/304	71/8848	0.0346841624358625	0.146619413933419	0.111741639745522	MAPK3/JAK2/SRC/MAPK12/IRF1/FOS	6
hsa04662	Organismal Systems	Immune system	hsa04662	B cell receptor signaling pathway	7/304	91/8848	0.0366490211124671	0.151978227120189	0.115825700351927	MALT1/MAPK3/JUN/NFATC1/PRKCB/PLCG2/FOS	7
hsa05216	Human Diseases	Cancer: specific types	hsa05216	Thyroid cancer	4/304	37/8848	0.0370412883303687	0.151978227120189	0.115825700351927	MAPK3/TCF7L2/PAX8/NTRK1	4
hsa04728	Organismal Systems	Nervous system	hsa04728	Dopaminergic synapse	9/304	132/8848	0.0378650770008167	0.153106615698955	0.116685668255759	PLCB3/PPP2R1A/CALM3/PRKCB/MAPK12/FOS/CALML6/PPP1R1B/CAMK2A	9
hsa04068	Environmental Information Processing	Signal transduction	hsa04068	FoxO signaling pathway	9/304	133/8848	0.0394434300314002	0.157210242553724	0.119813125809667	FOXO4/MAPK3/CSNK1E/ATM/SMAD3/SOD2/CCNB1/MAPK12/PCK1	9
hsa04934	Human Diseases	Endocrine and metabolic disease	hsa04934	Cushing syndrome	10/304	155/8848	0.0408366722361408	0.160470866956103	0.122298114035589	WDR5/PLCB3/MAPK3/KMT2D/MEN1/TCF7L2/CCNE2/E2F2/CCNE1/CAMK2A	10
hsa04340	Environmental Information Processing	Signal transduction	hsa04340	Hedgehog signaling pathway	5/304	56/8848	0.0425067032624707	0.164713475142074	0.125531492090922	CSNK1D/CSNK1E/CSNK1G2/GLI2/GLI1	5
hsa05152	Human Diseases	Infectious disease: bacterial	hsa05152	Tuberculosis	11/304	180/8848	0.0458727442682509	0.175321858230712	0.133616356772699	SPHK2/MALT1/MAPK3/CALM3/JAK2/IRAK1/SRC/MAPK12/CALML6/CAMK2A/ITGAX	11
hsa04024	Environmental Information Processing	Signal transduction	hsa04024	cAMP signaling pathway	13/304	226/8848	0.0477577289959968	0.177655395131628	0.135394792743214	ABCC4/RAPGEF3/MAPK3/CALM3/ATP2B1/JUN/NFATC1/GLI1/FOS/CALML6/ATP2B3/PPP1R1B/CAMK2A	13
hsa03082	Genetic Information Processing	Chromosome	hsa03082	ATP-dependent chromatin remodeling	8/304	117/8848	0.0480283157536163	0.177655395131628	0.135394792743214	MBD3/SMARCC2/INO80E/SMARCA4/DMAP1/INO80B/MTA1/TFPT	8
hsa04713	Organismal Systems	Environmental adaptation	hsa04713	Circadian entrainment	7/304	97/8848	0.0490303420255747	0.177655395131628	0.135394792743214	PLCB3/MAPK3/CALM3/PRKCB/FOS/CALML6/CAMK2A	7
hsa04970	Organismal Systems	Digestive system	hsa04970	Salivary secretion	7/304	97/8848	0.0490303420255747	0.177655395131628	0.135394792743214	PLCB3/VAMP2/CALM3/ATP2B1/PRKCB/CALML6/ATP2B3	7
hsa00260	Metabolism	Amino acid metabolism	hsa00260	Glycine, serine and threonine metabolism	4/304	41/8848	0.0511134537868957	0.1818461505674	0.138588652762176	GAMT/GLDC/PHGDH/PSAT1	4
hsa04371	Environmental Information Processing	Signal transduction	hsa04371	Apelin signaling pathway	9/304	140/8848	0.0517515094856231	0.1818461505674	0.138588652762176	PLCB3/SPHK2/MAPK3/CALM3/HDAC4/PIK3CG/SMAD3/NOS3/CALML6	9
hsa04668	Environmental Information Processing	Signal transduction	hsa04668	TNF signaling pathway	8/304	119/8848	0.0521422653956702	0.1818461505674	0.138588652762176	MAP2K7/MAPK3/JUN/RPS6KA4/MAP2K3/MAPK12/IRF1/FOS	8
hsa05418	Human Diseases	Cardiovascular disease	hsa05418	Fluid shear stress and atherosclerosis	9/304	141/8848	0.0536942370482148	0.184946816499407	0.140951733381929	MAP2K7/PIAS4/CALM3/JUN/SRC/MAPK12/NOS3/FOS/CALML6	9
hsa04916	Organismal Systems	Endocrine system	hsa04916	Melanogenesis	7/304	101/8848	0.0586022609477399	0.195059855707019	0.148659086409424	PLCB3/MAPK3/CALM3/TCF7L2/PRKCB/CALML6/CAMK2A	7
hsa04071	Environmental Information Processing	Signal transduction	hsa04071	Sphingolipid signaling pathway	8/304	122/8848	0.0587276984924357	0.195059855707019	0.148659086409424	PLCB3/SPHK2/PPP2R1A/MAPK3/PRKCB/MAPK12/NOS3/CERS1	8
hsa04935	Organismal Systems	Endocrine system	hsa04935	Growth hormone synthesis, secretion and action	8/304	122/8848	0.0587276984924357	0.195059855707019	0.148659086409424	PLCB3/MAPK3/JAK2/PRKCB/MAP2K3/MAPK12/PLCG2/FOS	8
hsa05142	Human Diseases	Infectious disease: parasitic	hsa05142	Chagas disease	7/304	103/8848	0.063791953491147	0.209387706165059	0.159578632881879	PLCB3/PPP2R1A/MAPK3/JUN/IRAK1/MAPK12/FOS	7
hsa03083	Genetic Information Processing	Chromosome	hsa03083	Polycomb repressive complex	6/304	83/8848	0.0653895606566795	0.212135900269925	0.161673087547726	RING1/FOXK1/PHF1/WDR5/EZH2/AURKB	6
hsa04137	Cellular Processes	Transport and catabolism	hsa04137	Mitophagy - animal	7/304	105/8848	0.0692528011287801	0.222086569137122	0.1692566948338	TFE3/FKBP8/TFEB/HIF1A/USP15/JUN/SRC	7
hsa04922	Organismal Systems	Endocrine system	hsa04922	Glucagon signaling pathway	7/304	107/8848	0.0749853644467992	0.23773768955292	0.181184732275759	PLCB3/CALM3/PFKL/CALML6/CAMK2A/FBP1/PCK1	7
hsa04392	Environmental Information Processing	Signal transduction	hsa04392	Hippo signaling pathway - multiple species	3/304	29/8848	0.0760688566937576	0.238133256305946	0.181486201749862	CSNK1E/TEAD3/TEAD2	3
hsa04310	Environmental Information Processing	Signal transduction	hsa04310	Wnt signaling pathway	10/304	174/8848	0.0768171794535308	0.238133256305946	0.181486201749862	CTBP1/CCAR2/PLCB3/CSNK1E/JUN/NFATC1/TCF7L2/PRKCB/SMAD3/CAMK2A	10
hsa04926	Organismal Systems	Endocrine system	hsa04926	Relaxin signaling pathway	8/304	130/8848	0.0787645028126919	0.241486772359792	0.184041984594144	MAP2K7/PLCB3/MAPK3/JUN/SRC/MAPK12/NOS3/FOS	8
hsa04620	Organismal Systems	Immune system	hsa04620	Toll-like receptor signaling pathway	7/304	109/8848	0.0809894571153212	0.245609331904072	0.187183871136097	MAP2K7/MAPK3/JUN/IRAK1/MAP2K3/MAPK12/FOS	7
hsa01523	Human Diseases	Drug resistance: antineoplastic	hsa01523	Antifolate resistance	3/304	30/8848	0.0824642106717434	0.24739263201523	0.18854296044926	ABCC4/FPGS/ABCC3	3
hsa05145	Human Diseases	Infectious disease: parasitic	hsa05145	Toxoplasmosis	7/304	111/8848	0.0872641541799651	0.259007436342662	0.197394839242474	MAPK3/JAK2/IRAK1/PIK3CG/MAP2K3/MAPK12/HSPA1A	7
hsa00030	Metabolism	Carbohydrate metabolism	hsa00030	Pentose phosphate pathway	3/304	31/8848	0.0890824788849564	0.259490294302795	0.197762835122296	PGM2/PFKL/FBP1	3
hsa04270	Organismal Systems	Circulatory system	hsa04270	Vascular smooth muscle contraction	8/304	134/8848	0.0901447055666276	0.259490294302795	0.197762835122296	MYH9/PLCB3/MAPK3/CALM3/PRKCB/MYH10/PRKCQ/CALML6	8
hsa04390	Environmental Information Processing	Signal transduction	hsa04390	Hippo signaling pathway	9/304	157/8848	0.0913103584211839	0.259490294302795	0.197762835122296	CSNK1D/PPP2R1A/CSNK1E/TCF7L2/TEAD3/SMAD3/GLI2/TEAD2/BMP7	9
hsa05132	Human Diseases	Infectious disease: bacterial	hsa05132	Salmonella infection	13/304	251/8848	0.0917677461343418	0.259490294302795	0.197762835122296	MAP2K7/MAPK3/ACTR3/JUN/IRAK1/TUBB1/TCF7L2/PIK3CG/MAP2K3/MAPK12/ACTR3C/FOS/TUBB4A	13
hsa00730	Metabolism	Metabolism of cofactors and vitamins	hsa00730	Thiamine metabolism	2/304	15/8848	0.0920772012042177	0.259490294302795	0.197762835122296	AK1/ALPL	2
hsa05120	Human Diseases	Infectious disease: bacterial	hsa05120	Epithelial cell signaling in Helicobacter pylori infection	5/304	71/8848	0.0965207594572391	0.269292918885697	0.205233614845919	ATP6V1A/JUN/SRC/MAPK12/PLCG2	5
hsa04725	Organismal Systems	Nervous system	hsa04725	Cholinergic synapse	7/304	115/8848	0.100618043711488	0.277944893024803	0.211827460445237	PLCB3/MAPK3/JAK2/PIK3CG/PRKCB/FOS/CAMK2A	7
hsa04130	Genetic Information Processing	Folding, sorting and degradation	hsa04130	SNARE interactions in vesicular transport	3/304	33/8848	0.102955529474411	0.279478570000991	0.212996306886249	VAMP2/BET1L/VAMP1	3
hsa04820	NA	NA	hsa04820	Cytoskeleton in muscle cells	12/304	232/8848	0.103176676380294	0.279478570000991	0.212996306886249	MYH9/SUN2/PDLIM2/AMPD2/LMNB1/TLN2/AMPD1/MYH10/DMD/TNNC2/FHL1/TNNC1	12
hsa04022	Environmental Information Processing	Signal transduction	hsa04022	cGMP-PKG signaling pathway	9/304	166/8848	0.117926569470957	0.314459727203746	0.239656158819682	PLCB3/MAPK3/CALM3/ATP2B1/NFATC1/PIK3CG/NOS3/CALML6/ATP2B3	9
hsa04971	Organismal Systems	Digestive system	hsa04971	Gastric acid secretion	5/304	76/8848	0.119807029637707	0.314459727203746	0.239656158819682	PLCB3/CALM3/PRKCB/CALML6/CAMK2A	5
hsa04666	Organismal Systems	Immune system	hsa04666	Fc gamma R-mediated phagocytosis	6/304	98/8848	0.120599250217924	0.314459727203746	0.239656158819682	SPHK2/MAPK3/ACTR3/PRKCB/PLCG2/ACTR3C	6
hsa05215	Human Diseases	Cancer: specific types	hsa05215	Prostate cancer	6/304	98/8848	0.120599250217924	0.314459727203746	0.239656158819682	MAPK3/TCF7L2/CCNE2/E2F2/AR/CCNE1	6
hsa05017	Human Diseases	Neurodegenerative disease	hsa05017	Spinocerebellar ataxia	8/304	144/8848	0.122514705147462	0.316496321630944	0.241208288886817	PLCB3/GTF2B/TBPL1/PSMA1/XBP1/ATXN2L/PRKCB/PSMA8	8
hsa01522	Human Diseases	Drug resistance: antineoplastic	hsa01522	Endocrine resistance	6/304	99/8848	0.124916465612016	0.316833580961386	0.241465321087342	MAPK3/JUN/SRC/MAPK12/E2F2/FOS	6
hsa05231	Human Diseases	Cancer: overview	hsa05231	Choline metabolism in cancer	6/304	99/8848	0.124916465612016	0.316833580961386	0.241465321087342	MAPK3/LYPLA1/HIF1A/JUN/PRKCB/FOS	6
hsa05143	Human Diseases	Infectious disease: parasitic	hsa05143	African trypanosomiasis	3/304	37/8848	0.133012034486775	0.334327546142433	0.254797828035357	PLCB3/PRKCB/IDO1	3
hsa01521	Human Diseases	Drug resistance: antineoplastic	hsa01521	EGFR tyrosine kinase inhibitor resistance	5/304	80/8848	0.140154638417333	0.348026775055402	0.265238289232941	MAPK3/JAK2/PRKCB/SRC/PLCG2	5
hsa00760	Metabolism	Metabolism of cofactors and vitamins	hsa00760	Nicotinate and nicotinamide metabolism	3/304	38/8848	0.140957080936417	0.348026775055402	0.265238289232941	SIRT3/SIRT6/NAMPT	3
hsa04730	Organismal Systems	Nervous system	hsa04730	Long-term depression	4/304	60/8848	0.150424710625896	0.366606256705336	0.279398090377204	PLCB3/PPP2R1A/MAPK3/PRKCB	4
hsa00230	Metabolism	Nucleotide metabolism	hsa00230	Purine metabolism	7/304	128/8848	0.151110105810443	0.366606256705336	0.279398090377204	PGM2/AMPD2/DCK/PDE1B/NME4/AMPD1/AK1	7
hsa01240	Metabolism	Global and overview maps	hsa01240	Biosynthesis of cofactors	8/304	153/8848	0.156214956715613	0.37280982832617	0.284125958580971	FPGS/PDXK/HAAO/NME4/IDO1/AK1/PSAT1/ALPL	8
hsa04146	Cellular Processes	Transport and catabolism	hsa04146	Peroxisome	5/304	83/8848	0.156339605427104	0.37280982832617	0.284125958580971	PEX5/ABCD1/MVK/PRDX1/SOD2	5
hsa05169	Human Diseases	Infectious disease: viral	hsa05169	Epstein-Barr virus infection	10/304	203/8848	0.160930889536711	0.380506086277478	0.2899914334203	MAP2K7/JUN/IRAK1/CCNE2/MAP2K3/CCNA2/MAPK12/E2F2/PLCG2/CCNE1	10
hsa05219	Human Diseases	Cancer: specific types	hsa05219	Bladder cancer	3/304	41/8848	0.165686386398002	0.388457998361701	0.296051747478075	MAPK3/SRC/E2F2	3
hsa01232	Metabolism	Global and overview maps	hsa01232	Nucleotide metabolism	5/304	85/8848	0.167538363806628	0.38952669585041	0.296866223587183	AMPD2/DCK/NME4/AMPD1/AK1	5
hsa04148	Cellular Processes	Transport and catabolism	hsa04148	Efferocytosis	8/304	157/8848	0.172477876303247	0.395133122824902	0.301138995701303	DNMT3A/SPHK2/MAPK3/JAK2/HIF1A/NFATC1/MAPK12/CAMK2A	8
hsa04911	Organismal Systems	Endocrine system	hsa04911	Insulin secretion	5/304	86/8848	0.173253713612734	0.395133122824902	0.301138995701303	PLCB3/VAMP2/PRKCB/CAMK2A/ABCC8	5
hsa04216	Cellular Processes	Cell growth and death	hsa04216	Ferroptosis	3/304	42/8848	0.174198473503452	0.395133122824902	0.301138995701303	TFRC/SLC7A11/TF	3
hsa05210	Human Diseases	Cancer: specific types	hsa05210	Colorectal cancer	5/304	87/8848	0.179043312915128	0.402847454059037	0.30701824455735	MAPK3/JUN/TCF7L2/SMAD3/FOS	5
hsa04360	Organismal Systems	Development and regeneration	hsa04360	Axon guidance	9/304	184/8848	0.182278596680235	0.406845827790285	0.310065486563431	PAK4/RGMA/MAPK3/FES/SRC/EPHA6/PLCG2/CAMK2A/BMP7	9
hsa00515	Metabolism	Glycan biosynthesis and metabolism	hsa00515	Mannose type O-glycan biosynthesis	2/304	23/8848	0.18621339346987	0.410982717367233	0.313218294314964	POMT1/POMT2	2
hsa04210	Cellular Processes	Cell growth and death	hsa04210	Apoptosis	7/304	136/8848	0.187078154500497	0.410982717367233	0.313218294314964	MAPK3/ATM/JUN/LMNB1/CTSC/FOS/NTRK1	7
hsa03022	Genetic Information Processing	Transcription	hsa03022	Basal transcription factors	3/304	44/8848	0.191574448886491	0.417572431557274	0.31824044963052	GTF2B/TBPL1/TAF9	3
hsa04014	Environmental Information Processing	Signal transduction	hsa04014	Ras signaling pathway	11/304	238/8848	0.196099604343842	0.421600432173261	0.321310270888507	PAK4/FOXO4/MAPK3/CALM3/FGFR4/PRKCB/PLCG2/CALML6/NTRK1/ANGPT4/KSR2	11
hsa04910	Organismal Systems	Endocrine system	hsa04910	Insulin signaling pathway	7/304	138/8848	0.196582044443589	0.421600432173261	0.321310270888507	MAPK3/CALM3/TRIP10/CALML6/PRKAR2B/FBP1/PCK1	7
hsa00010	Metabolism	Carbohydrate metabolism	hsa00010	Glycolysis / Gluconeogenesis	4/304	67/8848	0.197955758475617	0.421600432173261	0.321310270888507	PGM2/PFKL/FBP1/PCK1	4
hsa04928	Organismal Systems	Endocrine system	hsa04928	Parathyroid hormone synthesis, secretion and action	6/304	115/8848	0.203308823109399	0.42972092157214	0.327499061149112	PLCB3/JUND/MAPK3/PRKCB/RUNX2/FOS	6
hsa01200	Metabolism	Global and overview maps	hsa01200	Carbon metabolism	6/304	116/8848	0.208719002205751	0.43783910989026	0.333686097709234	PFKL/PC/GLDC/PHGDH/PSAT1/FBP1	6
hsa04924	Organismal Systems	Endocrine system	hsa04924	Renin secretion	4/304	69/8848	0.21230325534487	0.442034389859841	0.336883405967508	PLCB3/CALM3/PDE1B/CALML6	4
hsa04613	Organismal Systems	Immune system	hsa04613	Neutrophil extracellular trap formation	9/304	192/8848	0.215091033707353	0.444521469661863	0.338778860108268	PLCB3/MAPK3/HDAC4/HDAC7/HAT1/PRKCB/SRC/MAPK12/PLCG2	9
hsa00514	Metabolism	Glycan biosynthesis and metabolism	hsa00514	Other types of O-glycan biosynthesis	3/304	47/8848	0.218391981012402	0.448024725753384	0.341448762883168	POMT1/POMT2/ST6GAL1	3
hsa04141	Genetic Information Processing	Folding, sorting and degradation	hsa04141	Protein processing in endoplasmic reticulum	8/304	170/8848	0.230096762859451	0.465195629259324	0.354535057952777	MAP2K7/PRKCSH/STUB1/DNAJC3/WFS1/DNAJB11/XBP1/HSPA1A	8
hsa05225	Human Diseases	Cancer: specific types	hsa05225	Hepatocellular carcinoma	8/304	170/8848	0.230096762859451	0.465195629259324	0.354535057952777	SMARCC2/SMARCA4/MAPK3/TCF7L2/PRKCB/SMAD3/E2F2/PLCG2	8
hsa05030	Human Diseases	Substance dependence	hsa05030	Cocaine addiction	3/304	49/8848	0.236677743416297	0.472478456261736	0.36008544865071	JUN/PPP1R1B/FOSB	3
hsa00790	Metabolism	Metabolism of cofactors and vitamins	hsa00790	Folate biosynthesis	2/304	27/8848	0.237085963715566	0.472478456261736	0.36008544865071	FPGS/ALPL	2
hsa05223	Human Diseases	Cancer: specific types	hsa05223	Non-small cell lung cancer	4/304	73/8848	0.241807239620075	0.478469644354616	0.364651455044831	MAPK3/PRKCB/E2F2/PLCG2	4
hsa00330	Metabolism	Amino acid metabolism	hsa00330	Arginine and proline metabolism	3/304	50/8848	0.245919312691535	0.483179494654495	0.368240927825723	GAMT/NOS3/CKB	3
hsa04144	Cellular Processes	Transport and catabolism	hsa04144	Endocytosis	11/304	252/8848	0.249349575361831	0.486493227454202	0.370766391042252	TFRC/ACTR3/PML/IQSEC3/AP2A2/FGFR4/SMAD3/SRC/ACTR3C/SH3GL2/HSPA1A	11
hsa01230	Metabolism	Global and overview maps	hsa01230	Biosynthesis of amino acids	4/304	75/8848	0.256898298108604	0.49430775980897	0.376722005211892	PFKL/PC/PHGDH/PSAT1	4
hsa01524	Human Diseases	Drug resistance: antineoplastic	hsa01524	Platinum drug resistance	4/304	75/8848	0.256898298108604	0.49430775980897	0.376722005211892	ERCC1/MAPK3/ATM/TOP2A	4
hsa04744	Organismal Systems	Sensory system	hsa04744	Phototransduction	2/304	29/8848	0.262825898852223	0.50212837433634	0.382682254729073	CALM3/CALML6	2
hsa00270	Metabolism	Amino acid metabolism	hsa00270	Cysteine and methionine metabolism	3/304	52/8848	0.264562261747104	0.50212837433634	0.382682254729073	DNMT3A/PHGDH/PSAT1	3
hsa05205	Human Diseases	Cancer: overview	hsa05205	Proteoglycans in cancer	9/304	204/8848	0.268198503576301	0.505590422282351	0.385320751937502	TFAP4/MAPK3/HIF1A/CTTN/PRKCB/SRC/MAPK12/PLCG2/CAMK2A	9
hsa05212	Human Diseases	Cancer: specific types	hsa05212	Pancreatic cancer	4/304	77/8848	0.272172479408263	0.50624081169937	0.385816426950661	BRCA2/MAPK3/SMAD3/E2F2	4
hsa05220	Human Diseases	Cancer: specific types	hsa05220	Chronic myeloid leukemia	4/304	77/8848	0.272172479408263	0.50624081169937	0.385816426950661	CTBP1/MAPK3/SMAD3/E2F2	4
hsa00020	Metabolism	Carbohydrate metabolism	hsa00020	Citrate cycle (TCA cycle)	2/304	30/8848	0.2757088765794	0.506749551192039	0.386204147673238	PC/PCK1	2
hsa05206	Human Diseases	Cancer: overview	hsa05206	MicroRNAs in cancer	13/304	312/8848	0.276078608534731	0.506749551192039	0.386204147673238	PAK4/DNMT3A/MAPK3/HDAC4/EZH2/ATM/CDC25B/PRKCB/CCNE2/E2F2/PLCG2/CCNE1/CDC25A	13
hsa05100	Human Diseases	Infectious disease: bacterial	hsa05100	Bacterial invasion of epithelial cells	4/304	78/8848	0.279868388380434	0.510348237634909	0.388946779861353	ACTR3/CTTN/SRC/ACTR3C	4
hsa04150	Environmental Information Processing	Signal transduction	hsa04150	mTOR signaling pathway	7/304	158/8848	0.300318052732558	0.542563073158742	0.41349836173577	TELO2/LPIN3/MAPK3/ATP6V1A/FLCN/PRKCB/SLC7A5	7
hsa00052	Metabolism	Carbohydrate metabolism	hsa00052	Galactose metabolism	2/304	32/8848	0.301423929532635	0.542563073158742	0.41349836173577	PGM2/PFKL	2
hsa05034	Human Diseases	Substance dependence	hsa05034	Alcoholism	8/304	188/8848	0.318971956298945	0.565017204072836	0.430611111951379	MAPK3/CALM3/HDAC4/HDAC7/HAT1/CALML6/PPP1R1B/FOSB	8
hsa04650	Organismal Systems	Immune system	hsa04650	Natural killer cell mediated cytotoxicity	6/304	135/8848	0.31920164406354	0.565017204072836	0.430611111951379	MAPK3/NFATC1/PRKCB/PLCG2/LCP2/LCK	6
hsa05207	Human Diseases	Cancer: overview	hsa05207	Chemical carcinogenesis - receptor activation	9/304	215/8848	0.319973900514366	0.565017204072836	0.430611111951379	MAPK3/KPNA2/JAK2/JUN/PRKCB/SRC/AR/FOS/CDC25A	9
hsa00051	Metabolism	Carbohydrate metabolism	hsa00051	Fructose and mannose metabolism	2/304	34/8848	0.326980508185311	0.570172261148137	0.434539885877848	PFKL/FBP1	2
hsa04710	Organismal Systems	Environmental adaptation	hsa04710	Circadian rhythm	2/304	34/8848	0.326980508185311	0.570172261148137	0.434539885877848	CSNK1D/CSNK1E	2
hsa05162	Human Diseases	Infectious disease: viral	hsa05162	Measles	6/304	139/8848	0.343684131499063	0.595576848995271	0.453901239377645	JUN/IRAK1/CCNE2/FOS/CCNE1/HSPA1A	6
hsa04978	Organismal Systems	Digestive system	hsa04978	Mineral absorption	3/304	61/8848	0.349733259498953	0.602318391359308	0.459039106035013	ATP2B1/ATP2B3/TF	3
hsa04120	Genetic Information Processing	Folding, sorting and degradation	hsa04120	Ubiquitin mediated proteolysis	6/304	142/8848	0.362169255764839	0.611070029759301	0.465708907796185	FZR1/STUB1/PRPF19/PIAS4/PML/CDC20	6
hsa04151	Environmental Information Processing	Signal transduction	hsa04151	PI3K-Akt signaling pathway	14/304	362/8848	0.362888625991548	0.611070029759301	0.465708907796185	CDC37/PPP2R1A/PHLPP1/MAPK3/JAK2/FGFR4/PIK3CG/CCNE2/NOS3/CCNE1/MYB/NTRK1/ANGPT4/PCK1	14
hsa01250	Metabolism	Global and overview maps	hsa01250	Biosynthesis of nucleotide sugars	2/304	37/8848	0.364812710870222	0.611070029759301	0.465708907796185	PGM2/UAP1L1	2
hsa04814	Cellular Processes	Cell motility	hsa04814	Motor proteins	8/304	197/8848	0.365760123841059	0.611070029759301	0.465708907796185	MYH9/MYO1C/TUBB1/KIF4A/MYH10/TUBB4A/TNNC2/TNNC1	8
hsa05217	Human Diseases	Cancer: specific types	hsa05217	Basal cell carcinoma	3/304	63/8848	0.368649493485644	0.611070029759301	0.465708907796185	TCF7L2/GLI2/GLI1	3
hsa05163	Human Diseases	Infectious disease: viral	hsa05163	Human cytomegalovirus infection	9/304	226/8848	0.373581681903954	0.611070029759301	0.465708907796185	PLCB3/MAPK3/CALM3/NFATC1/PRKCB/SRC/MAPK12/E2F2/CALML6	9
hsa05208	Human Diseases	Cancer: overview	hsa05208	Chemical carcinogenesis - reactive oxygen species	9/304	226/8848	0.373581681903954	0.611070029759301	0.465708907796185	MAP2K7/MAPK3/HIF1A/JUN/SOD2/SRC/MAPK12/PRKD2/FOS	9
hsa04550	Cellular Processes	Cellular community - eukaryotes	hsa04550	Signaling pathways regulating pluripotency of stem cells	6/304	144/8848	0.37452679243312	0.611070029759301	0.465708907796185	MAPK3/JAK2/FGFR4/SMAD3/MAPK12/POU5F1	6
hsa04936	Human Diseases	Endocrine and metabolic disease	hsa04936	Alcoholic liver disease	6/304	144/8848	0.37452679243312	0.611070029759301	0.465708907796185	MAP2K7/LPIN3/IRAK1/TCF7L2/MAP2K3/MAPK12	6
hsa04960	Organismal Systems	Excretory system	hsa04960	Aldosterone-regulated sodium reabsorption	2/304	38/8848	0.377249134755433	0.611933189516081	0.466366739416142	MAPK3/PRKCB	2
hsa04929	Organismal Systems	Endocrine system	hsa04929	GnRH secretion	3/304	65/8848	0.387467682962427	0.621284388198375	0.473493478272295	PLCB3/MAPK3/PRKCB	3
hsa05321	Human Diseases	Immune disease	hsa05321	Inflammatory bowel disease	3/304	65/8848	0.387467682962427	0.621284388198375	0.473493478272295	JUN/NFATC1/SMAD3	3
hsa04810	Cellular Processes	Cell motility	hsa04810	Regulation of actin cytoskeleton	9/304	230/8848	0.393314158618567	0.625817087923111	0.476947940994033	MYH9/PAK4/MAPK3/ACTR3/FGFR4/SRC/MYH10/ACTR3C/ITGAX	9
hsa05022	Human Diseases	Neurodegenerative disease	hsa05022	Pathways of neurodegeneration - multiple diseases	18/304	483/8848	0.395101574964834	0.625817087923111	0.476947940994033	MAP2K7/PLCB3/MAPK3/CALM3/CSNK1E/PSMA1/HIP1/TUBB1/XBP1/ATXN2L/PRKCB/MAP2K3/MAPK12/NEFL/TUBB4A/CALML6/CAMK2A/PSMA8	18
hsa04520	Cellular Processes	Cellular community - eukaryotes	hsa04520	Adherens junction	4/304	93/8848	0.397370385070298	0.625817087923111	0.476947940994033	MAPK3/TCF7L2/SMAD3/SRC	4
hsa05224	Human Diseases	Cancer: specific types	hsa05224	Breast cancer	6/304	148/8848	0.399266815950945	0.625817087923111	0.476947940994033	BRCA2/MAPK3/JUN/TCF7L2/E2F2/FOS	6
hsa04072	Environmental Information Processing	Signal transduction	hsa04072	Phospholipase D signaling pathway	6/304	149/8848	0.405448081253543	0.631955389216416	0.481626065352635	PLCB3/SPHK2/RAPGEF3/MAPK3/PIK3CG/PLCG2	6
hsa04152	Environmental Information Processing	Signal transduction	hsa04152	AMPK signaling pathway	5/304	122/8848	0.409408035891314	0.634493585592328	0.483560476474817	PPP2R1A/PFKL/CCNA2/FBP1/PCK1	5
hsa05226	Human Diseases	Cancer: specific types	hsa05226	Gastric cancer	6/304	150/8848	0.411624870939826	0.634493585592328	0.483560476474817	MAPK3/TCF7L2/CCNE2/SMAD3/E2F2/CCNE1	6
hsa00380	Metabolism	Amino acid metabolism	hsa00380	Tryptophan metabolism	2/304	42/8848	0.425903989640684	0.652896775328301	0.497585921963089	HAAO/IDO1	2
hsa04920	Organismal Systems	Endocrine system	hsa04920	Adipocytokine signaling pathway	3/304	70/8848	0.433845561700076	0.661436676034542	0.504094354118006	JAK2/PRKCQ/PCK1	3
hsa04962	Organismal Systems	Excretory system	hsa04962	Vasopressin-regulated water reabsorption	2/304	44/8848	0.449484404875638	0.681555157392951	0.519427058265897	ARHGDIA/VAMP2	2
hsa04980	NA	NA	hsa04980	Cobalamin transport and metabolism	1/304	18/8848	0.467373586341271	0.704849895076836	0.53718045201102	PRDX1	1
hsa03050	Genetic Information Processing	Folding, sorting and degradation	hsa03050	Proteasome	2/304	46/8848	0.472509884275836	0.707789346638486	0.539420667877661	PSMA1/PSMA8	2
hsa03015	Genetic Information Processing	Translation	hsa03015	mRNA surveillance pathway	4/304	103/8848	0.47439644380429	0.707789346638486	0.539420667877661	PPP2R1A/UPF3A/UPF1/SMG6	4
hsa04918	Organismal Systems	Endocrine system	hsa04918	Thyroid hormone synthesis	3/304	75/8848	0.47888089284747	0.710427998491709	0.541431638163838	PLCB3/PRKCB/PAX8	3
hsa00620	Metabolism	Carbohydrate metabolism	hsa00620	Pyruvate metabolism	2/304	47/8848	0.483804013309766	0.710427998491709	0.541431638163838	PC/PCK1	2
hsa04930	Human Diseases	Endocrine and metabolic disease	hsa04930	Type II diabetes mellitus	2/304	47/8848	0.483804013309766	0.710427998491709	0.541431638163838	MAPK3/ABCC8	2
hsa04062	Organismal Systems	Immune system	hsa04062	Chemokine signaling pathway	7/304	193/8848	0.496771341288301	0.721940909918605	0.550205862303559	PLCB3/MAPK3/JAK2/PIK3CG/PRKCB/SRC/PLCG2	7
hsa04972	Organismal Systems	Digestive system	hsa04972	Pancreatic secretion	4/304	106/8848	0.496819550911728	0.721940909918605	0.550205862303559	PLCB3/ATP2B1/PRKCB/ATP2B3	4
hsa00785	Metabolism	Metabolism of cofactors and vitamins	hsa00785	Lipoic acid metabolism	1/304	20/8848	0.50341888938359	0.722667315648399	0.550759470895969	GLDC	1
hsa05016	Human Diseases	Neurodegenerative disease	hsa05016	Huntington disease	11/304	311/8848	0.50497697381656	0.722667315648399	0.550759470895969	MAP2K7/POLR2E/PLCB3/TBPL1/PSMA1/HIP1/TUBB1/AP2A2/SOD2/TUBB4A/PSMA8	11
hsa03018	Genetic Information Processing	Folding, sorting and degradation	hsa03018	RNA degradation	3/304	78/8848	0.50509005932415	0.722667315648399	0.550759470895969	PFKL/XRN1/MPHOSPH6	3
hsa03013	Genetic Information Processing	Translation	hsa03013	Nucleocytoplasmic transport	4/304	108/8848	0.511541446694481	0.727403632218522	0.554369114160126	TNPO2/UPF3A/UPF1/KPNA2	4
hsa04721	Organismal Systems	Nervous system	hsa04721	Synaptic vesicle cycle	3/304	79/8848	0.513675258558482	0.727403632218522	0.554369114160126	VAMP2/ATP6V1A/AP2A2	3
hsa00520	Metabolism	Carbohydrate metabolism	hsa00520	Amino sugar and nucleotide sugar metabolism	2/304	50/8848	0.516772010441586	0.727403632218522	0.554369114160126	PGM2/UAP1L1	2
hsa04931	Human Diseases	Endocrine and metabolic disease	hsa04931	Insulin resistance	4/304	109/8848	0.518829114019663	0.727403632218522	0.554369114160126	PRKCB/NOS3/PRKCQ/PCK1	4
hsa05110	Human Diseases	Infectious disease: bacterial	hsa05110	Vibrio cholerae infection	2/304	51/8848	0.527447741568254	0.735789599487714	0.560760230509407	ATP6V1A/PLCG2	2
hsa04973	Organismal Systems	Digestive system	hsa04973	Carbohydrate digestion and absorption	2/304	52/8848	0.5379631607611	0.746724984340035	0.569094309891292	PLCB3/PRKCB	2
hsa05164	Human Diseases	Infectious disease: viral	hsa05164	Influenza A	6/304	172/8848	0.54371245590355	0.750969184144012	0.572328900951105	DNAJC3/MAPK3/KPNA2/JAK2/PML/PRKCB	6
hsa00220	Metabolism	Amino acid metabolism	hsa00220	Arginine biosynthesis	1/304	23/8848	0.552978634726713	0.752590434579283	0.57356448890781	NOS3	1
hsa00900	Metabolism	Metabolism of terpenoids and polyketides	hsa00900	Terpenoid backbone biosynthesis	1/304	23/8848	0.552978634726713	0.752590434579283	0.57356448890781	MVK	1
hsa04964	Organismal Systems	Excretory system	hsa04964	Proximal tubule bicarbonate reclamation	1/304	23/8848	0.552978634726713	0.752590434579283	0.57356448890781	PCK1	1
hsa00600	Metabolism	Lipid metabolism	hsa00600	Sphingolipid metabolism	2/304	54/8848	0.558506895767595	0.75307642572244	0.57393487265019	SPHK2/CERS1	2
hsa05415	Human Diseases	Cardiovascular disease	hsa05415	Diabetic cardiomyopathy	7/304	205/8848	0.56122671670855	0.75307642572244	0.57393487265019	PLCB3/PDK2/PRKCB/SMAD3/MAPK12/NOS3/CAMK2A	7
hsa04726	Organismal Systems	Nervous system	hsa04726	Serotonergic synapse	4/304	115/8848	0.561433320968701	0.75307642572244	0.57393487265019	PLCB3/RAPGEF3/MAPK3/PRKCB	4
hsa04670	Organismal Systems	Immune system	hsa04670	Leukocyte transendothelial migration	4/304	116/8848	0.568334509473049	0.75507299115705	0.575456495807297	RAPGEF3/PRKCB/MAPK12/PLCG2	4
hsa04724	Organismal Systems	Nervous system	hsa04724	Glutamatergic synapse	4/304	116/8848	0.568334509473049	0.75507299115705	0.575456495807297	PLCB3/NCDN/MAPK3/PRKCB	4
hsa05171	Human Diseases	Infectious disease: viral	hsa05171	Coronavirus disease - COVID-19	8/304	238/8848	0.576467395058393	0.761188014895991	0.580116879867912	MAPK3/JUN/IRAK1/RPL26L1/PRKCB/MAPK12/PLCG2/FOS	8
hsa05134	Human Diseases	Infectious disease: bacterial	hsa05134	Legionellosis	2/304	56/8848	0.57839376042276	0.761188014895991	0.580116879867912	RAB1B/HSPA1A	2
hsa00563	Metabolism	Glycan biosynthesis and metabolism	hsa00563	Glycosylphosphatidylinositol (GPI)-anchor biosynthesis	1/304	26/8848	0.597606861885611	0.775514256738234	0.591035200381525	PIGK	1
hsa05165	Human Diseases	Infectious disease: viral	hsa05165	Human papillomavirus infection	11/304	333/8848	0.597617634296607	0.775514256738234	0.591035200381525	PPP2R1A/MAPK3/ATR/ATP6V1A/TBPL1/ATM/TCF7L2/CCNE2/CCNA2/IRF1/CCNE1	11
hsa00240	Metabolism	Nucleotide metabolism	hsa00240	Pyrimidine metabolism	2/304	58/8848	0.597618513257062	0.775514256738234	0.591035200381525	DCK/NME4	2
hsa05213	Human Diseases	Cancer: specific types	hsa05213	Endometrial cancer	2/304	59/8848	0.606981982239333	0.782573307464302	0.596415046624369	MAPK3/TCF7L2	2
hsa00062	Metabolism	Lipid metabolism	hsa00062	Fatty acid elongation	1/304	27/8848	0.611473050276766	0.782573307464302	0.596415046624369	ELOVL7	1
hsa01040	Metabolism	Lipid metabolism	hsa01040	Biosynthesis of unsaturated fatty acids	1/304	27/8848	0.611473050276766	0.782573307464302	0.596415046624369	ELOVL7	1
hsa05222	Human Diseases	Cancer: specific types	hsa05222	Small cell lung cancer	3/304	93/8848	0.624789259901342	0.789767667077109	0.601898014523961	CCNE2/E2F2/CCNE1	3
hsa04966	Organismal Systems	Excretory system	hsa04966	Collecting duct acid secretion	1/304	28/8848	0.624862937218821	0.789767667077109	0.601898014523961	ATP6V1A	1
hsa04932	Human Diseases	Endocrine and metabolic disease	hsa04932	Non-alcoholic fatty liver disease	5/304	157/8848	0.631658804535125	0.789767667077109	0.601898014523961	JUN/CEBPA/XBP1/MAPK12/FOS	5
hsa05323	Human Diseases	Immune disease	hsa05323	Rheumatoid arthritis	3/304	94/8848	0.632028824738345	0.789767667077109	0.601898014523961	ATP6V1A/JUN/FOS	3
hsa04213	Organismal Systems	Aging	hsa04213	Longevity regulating pathway - multiple species	2/304	62/8848	0.634078700449005	0.789767667077109	0.601898014523961	SOD2/HSPA1A	2
hsa04330	Environmental Information Processing	Signal transduction	hsa04330	Notch signaling pathway	2/304	62/8848	0.634078700449005	0.789767667077109	0.601898014523961	CTBP1/KAT2A	2
hsa00630	Metabolism	Carbohydrate metabolism	hsa00630	Glyoxylate and dicarboxylate metabolism	1/304	31/8848	0.662335112476796	0.81766148841162	0.623156463531965	GLDC	1
hsa03060	Genetic Information Processing	Folding, sorting and degradation	hsa03060	Protein export	1/304	31/8848	0.662335112476796	0.81766148841162	0.623156463531965	GET4	1
hsa00970	Genetic Information Processing	Translation	hsa00970	Aminoacyl-tRNA biosynthesis	2/304	66/8848	0.667911175452832	0.82091285441119	0.625634395740654	AARS2/FARSA	2
hsa05146	Human Diseases	Infectious disease: parasitic	hsa05146	Amoebiasis	3/304	103/8848	0.692797383715513	0.847765219546615	0.646099129780857	PLCB3/PRKCB/PRDX1	3
hsa03020	Genetic Information Processing	Transcription	hsa03020	RNA polymerase	1/304	34/8848	0.696075296077104	0.848056801770795	0.646321350528959	POLR2E	1
hsa04510	Cellular Processes	Cellular community - eukaryotes	hsa04510	Focal adhesion	6/304	203/8848	0.703426466132501	0.853286887178121	0.65030730507444	PAK4/MAPK3/JUN/TLN2/PRKCB/SRC	6
hsa04622	Organismal Systems	Immune system	hsa04622	RIG-I-like receptor signaling pathway	2/304	72/8848	0.713877895467959	0.859653437298908	0.655159382510392	DDX3X/MAPK12	2
hsa00350	Metabolism	Amino acid metabolism	hsa00350	Tyrosine metabolism	1/304	36/8848	0.71667997611806	0.859653437298908	0.655159382510392	PNMT	1
hsa05012	Human Diseases	Neurodegenerative disease	hsa05012	Parkinson disease	8/304	271/8848	0.719557931683242	0.859653437298908	0.655159382510392	CALM3/PSMA1/TUBB1/XBP1/TUBB4A/CALML6/CAMK2A/PSMA8	8
hsa05218	Human Diseases	Cancer: specific types	hsa05218	Melanoma	2/304	73/8848	0.720999657089407	0.859653437298908	0.655159382510392	MAPK3/E2F2	2
hsa05340	Human Diseases	Immune disease	hsa05340	Primary immunodeficiency	1/304	38/8848	0.735892037956253	0.873676079105509	0.665846323257169	LCK	1
hsa00500	Metabolism	Carbohydrate metabolism	hsa00500	Starch and sucrose metabolism	1/304	40/8848	0.753805315514165	0.891151199273102	0.679164468036848	PGM2	1
hsa04723	Organismal Systems	Nervous system	hsa04723	Retrograde endocannabinoid signaling	4/304	149/8848	0.758662004493728	0.893108435669832	0.680656117733658	PLCB3/MAPK3/PRKCB/MAPK12	4
hsa03040	Genetic Information Processing	Transcription	hsa03040	Spliceosome	6/304	218/8848	0.765633671585702	0.897528547783239	0.684024775145121	SNRNP70/DHX38/HNRNPM/DHX16/PRPF19/HSPA1A	6
hsa04621	Organismal Systems	Immune system	hsa04621	NOD-like receptor signaling pathway	5/304	189/8848	0.783488942071093	0.914616798484665	0.697048078830041	PLCB3/MAPK3/NAMPT/JUN/MAPK12	5
hsa04145	Cellular Processes	Transport and catabolism	hsa04145	Phagosome	4/304	157/8848	0.793502404163785	0.919296471496596	0.70061455288554	TFRC/ATP6V1A/TUBB1/TUBB4A	4
hsa05010	Human Diseases	Neurodegenerative disease	hsa05010	Alzheimer disease	11/304	391/8848	0.794316314832148	0.919296471496596	0.70061455288554	MAP2K7/PLCB3/MAPK3/CALM3/CSNK1E/PSMA1/TUBB1/XBP1/TUBB4A/CALML6/PSMA8	11
hsa04742	Organismal Systems	Sensory system	hsa04742	Taste transduction	2/304	86/8848	0.800677571948648	0.919296471496596	0.70061455288554	PLCB3/PDE1B	2
hsa05412	Human Diseases	Cardiovascular disease	hsa05412	Arrhythmogenic right ventricular cardiomyopathy	2/304	86/8848	0.800677571948648	0.919296471496596	0.70061455288554	TCF7L2/DMD	2
hsa04727	Organismal Systems	Nervous system	hsa04727	GABAergic synapse	2/304	89/8848	0.815939944271189	0.928718326415895	0.707795140298098	PRKCB/SRC	2
hsa04211	Organismal Systems	Aging	hsa04211	Longevity regulating pathway	2/304	90/8848	0.820790998277156	0.928718326415895	0.707795140298098	EHMT1/SOD2	2
hsa04976	Organismal Systems	Digestive system	hsa04976	Bile secretion	2/304	90/8848	0.820790998277156	0.928718326415895	0.707795140298098	ABCC4/ABCC3	2
hsa04714	Organismal Systems	Environmental adaptation	hsa04714	Thermogenesis	6/304	235/8848	0.823875808717651	0.928718326415895	0.707795140298098	SMARCC2/SMARCA4/SIRT6/PRDM16/MAP2K3/MAPK12	6
hsa05032	Human Diseases	Substance dependence	hsa05032	Morphine addiction	2/304	91/8848	0.825527401258574	0.928718326415895	0.707795140298098	PDE1B/PRKCB	2
hsa03008	Genetic Information Processing	Translation	hsa03008	Ribosome biogenesis in eukaryotes	4/304	168/8848	0.834702741201259	0.935269336526711	0.712787798447069	TCOF1/XRN1/GNL3/RMRP	4
hsa04140	Cellular Processes	Transport and catabolism	hsa04140	Autophagy - animal	4/304	169/8848	0.8380851206394	0.93530299463357	0.712813449975405	MAPK3/HIF1A/ATG16L2/PRKCQ	4
hsa00510	Metabolism	Glycan biosynthesis and metabolism	hsa00510	N-Glycan biosynthesis	1/304	53/8848	0.844102788303529	0.938265649150138	0.715071349286277	ST6GAL1	1
hsa05020	Human Diseases	Neurodegenerative disease	hsa05020	Prion disease	7/304	278/8848	0.847776006238895	0.938609149764492	0.715333138096311	MAPK3/PSMA1/TUBB1/MAPK12/TUBB4A/PSMA8/HSPA1A	7
hsa05410	Human Diseases	Cardiovascular disease	hsa05410	Hypertrophic cardiomyopathy	2/304	99/8848	0.859543081988165	0.947875572627265	0.722395267574825	DMD/TNNC1	2
hsa01212	Metabolism	Global and overview maps	hsa01212	Fatty acid metabolism	1/304	57/8848	0.864568488458319	0.949663812125476	0.723758121295402	ELOVL7	1
hsa00564	Metabolism	Lipid metabolism	hsa00564	Glycerophospholipid metabolism	2/304	103/8848	0.874180001571101	0.954174792274648	0.727196031086508	LPIN3/LYPLA1	2
hsa04974	Organismal Systems	Digestive system	hsa04974	Protein digestion and absorption	2/304	105/8848	0.880960995872059	0.954174792274648	0.727196031086508	SLC7A8/SLC7A7	2
hsa05414	Human Diseases	Cardiovascular disease	hsa05414	Dilated cardiomyopathy	2/304	105/8848	0.880960995872059	0.954174792274648	0.727196031086508	DMD/TNNC1	2
hsa00590	Metabolism	Lipid metabolism	hsa00590	Arachidonic acid metabolism	1/304	61/8848	0.882355184253976	0.954174792274648	0.727196031086508	LTA4H	1
hsa05014	Human Diseases	Neurodegenerative disease	hsa05014	Amyotrophic lateral sclerosis	9/304	371/8848	0.897216850985126	0.959730665860545	0.731430275434183	PSMA1/TUBB1/XBP1/ATXN2L/MAP2K3/MAPK12/NEFL/TUBB4A/PSMA8	9
hsa00561	Metabolism	Lipid metabolism	hsa00561	Glycerolipid metabolism	1/304	65/8848	0.897812558385672	0.959730665860545	0.731430275434183	LPIN3	1
hsa04927	Organismal Systems	Endocrine system	hsa04927	Cortisol synthesis and secretion	1/304	65/8848	0.897812558385672	0.959730665860545	0.731430275434183	PLCB3	1
hsa05416	Human Diseases	Cardiovascular disease	hsa05416	Viral myocarditis	1/304	69/8848	0.911244781740391	0.970371351547974	0.739539758584006	DMD	1
hsa05160	Human Diseases	Infectious disease: viral	hsa05160	Hepatitis C	3/304	159/8848	0.915020549966761	0.970687199394397	0.739780472656737	PPP2R1A/MAPK3/E2F2	3
hsa03320	Organismal Systems	Endocrine system	hsa03320	PPAR signaling pathway	1/304	76/8848	0.930654350801967	0.981491599527043	0.748014725917611	PCK1	1
hsa04630	Environmental Information Processing	Signal transduction	hsa04630	JAK-STAT signaling pathway	3/304	168/8848	0.932241124998804	0.981491599527043	0.748014725917611	PIAS4/JAK2/FHL1	3
hsa04612	Organismal Systems	Immune system	hsa04612	Antigen processing and presentation	1/304	80/8848	0.939780456840488	0.98419952298822	0.750078489506208	HSPA1A	1
hsa00983	Metabolism	Xenobiotics biodegradation and metabolism	hsa00983	Drug metabolism - other enzymes	1/304	81/8848	0.941868360709157	0.98419952298822	0.750078489506208	NME4	1
hsa04623	Organismal Systems	Immune system	hsa04623	Cytosolic DNA-sensing pathway	1/304	83/8848	0.945830171693928	0.984398714667964	0.750230297539818	POLR2E	1
hsa04260	Organismal Systems	Circulatory system	hsa04260	Cardiac muscle contraction	1/304	87/8848	0.952964488300503	0.984398714667964	0.750230297539818	TNNC1	1
hsa04610	Organismal Systems	Immune system	hsa04610	Complement and coagulation cascades	1/304	88/8848	0.954596584585932	0.984398714667964	0.750230297539818	ITGAX	1
hsa04512	Environmental Information Processing	Signaling molecules and interaction	hsa04512	ECM-receptor interaction	1/304	89/8848	0.956172228225872	0.984398714667964	0.750230297539818	HMMR	1
hsa04640	Organismal Systems	Immune system	hsa04640	Hematopoietic cell lineage	1/304	99/8848	0.969220613109648	0.991615156303101	0.7557300945981	TFRC	1
hsa05150	Human Diseases	Infectious disease: bacterial	hsa05150	Staphylococcus aureus infection	1/304	100/8848	0.970290099178303	0.991615156303101	0.7557300945981	KRT10	1
hsa04217	Cellular Processes	Cell growth and death	hsa04217	Necroptosis	2/304	159/8848	0.975239842623129	0.993036190116252	0.756813093391748	JAK2/CAMK2A	2
hsa04142	Cellular Processes	Transport and catabolism	hsa04142	Lysosome	1/304	132/8848	0.990439624935856	0.999916227440465	0.762056509877283	CTSC	1
hsa00190	Metabolism	Energy metabolism	hsa00190	Oxidative phosphorylation	1/304	138/8848	0.992274258672822	0.999916227440465	0.762056509877283	ATP6V1A	1
hsa03010	Genetic Information Processing	Translation	hsa03010	Ribosome	1/304	172/8848	0.99769671464228	0.999916227440465	0.762056509877283	RPL26L1	1
hsa04060	Environmental Information Processing	Signaling molecules and interaction	hsa04060	Cytokine-cytokine receptor interaction	2/304	298/8848	0.999701638183892	0.999916227440465	0.762056509877283	IL1RN/BMP7	2
hsa04740	Organismal Systems	Sensory system	hsa04740	Olfactory transduction	4/304	453/8848	0.999916227440465	0.999916227440465	0.762056509877283	CALM3/PDE1B/CALML6/CAMK2A	4
