# Supplementary material for: Transcriptomic insights into the mechanism of action of telomere-related biomarkers in rheumatoid arthritis
Source: Front Immunol. 2025 May 22;16:1585895. doi: 10.3389/fimmu.2025.1585895 (PMC12137363; doi:10.3389/fimmu.2025.1585895)
Supplement: Supplementary file 5 [file Table5.xlsx]

## Sheet: 01.GSEA_ABCC4
ID	Description	setSize	enrichmentScore	NES	pvalue	p.adjust	qvalue	rank	leading_edge	core_enrichment
KEGG_SYSTEMIC_LUPUS_ERYTHEMATOSUS	SYSTEMIC_LUPUS_ERYTHEMATOSUS	115	0.521979527810174	2.28156989086271	1e-10	9.05e-09	6.68421052631579e-09	4954	tags=64%	list=29%	signal=46%	FCGR2A/FCGR1A/H2BC9/H2BC3/H3C12/HLA-DRA/HLA-DQA1/CD86/H2AC17/H2BC5/H2BC17/H2BC11/SNRPD1/H3-3A/H2BC10/H2BC14/HLA-DMB/H2AC14/FCGR3B/H2AZ1/HLA-DPA1/H2AC8/H2BC6/H2BC8/H2AC4/CD80/H3C2/H2AC16/H2AC11/H2AC12/H2AC7/CD28/HLA-DOB/H4C11/H2AC15/CD40LG/C5/H3C4/H3C8/H3C11/H2BC7/HLA-DMA/IFNG/FCGR2B/FCGR3A/RO60/SNRPD3/H4C6/H2BC13/HLA-DOA/H3C3/HLA-DPB1/H3C1/SSB/H4C9/FCGR2C/IL10/TNF/H2BC12/H4C13/HLA-DQB1/H3-5/H2BC4…
KEGG_CELL_CYCLE	CELL_CYCLE	125	0.502765530500578	2.22090363386697	1e-10	9.05e-09	6.68421052631579e-09	3847	tags=50%	list=23%	signal=39%	ATR/CDC7/DBF4/ATM/PCNA/MDM2/CDK1/CCNB1/ORC5/MCM6/BUB3/RB1/CDC6/BUB1/E2F3/CHEK1/TTK/CCNA2/CUL1/CCNH/PRKDC/CDC23/RBL1/ORC2/ANAPC1/CDC27/CDK7/CCNE2/ANAPC10/MAD2L1/CDC14A/ORC3/CDC25C/ORC6/E2F5/ANAPC4/YWHAB/ORC1/E2F2/CDC45/PTTG1/BUB1B/RBX1/CDC16/CCNB2/CCNE1/YWHAZ/ANAPC5/CDC25A/CDC20/CHEK2/ANAPC7/WEE1/ANAPC13/HDAC1/RAD21/RBL2/ORC4/SMC3/STAG1/HDAC2/SKP1
KEGG_UBIQUITIN_MEDIATED_PROTEOLYSIS	UBIQUITIN_MEDIATED_PROTEOLYSIS	131	0.463882839238446	2.06056123418258	1.98746936786923e-08	1.19910651861444e-06	8.85644244629447e-07	5716	tags=60%	list=34%	signal=40%	BIRC6/COP1/UBE4A/UBE2J1/MDM2/UBA6/PIAS1/CUL2/TRIP12/UBA3/UBE2F/BIRC2/UBE2W/CUL3/ITCH/CUL1/TRIM37/ERCC8/MAP3K1/FBXO4/BIRC3/UBE2A/CDC23/FANCL/ANAPC1/CDC27/KLHL9/UBE2N/SMURF2/UBE2D3/ANAPC10/UBE3A/TRAF6/ANAPC4/HERC4/BRCA1/CUL5/PIAS2/UBR5/RCHY1/UBE3C/UBE2D1/RBX1/CDC16/ANAPC5/HERC1/UBE2E1/CDC20/ELOC/ANAPC7/UBE2Q2/RNF7/UBE2G1/ANAPC13/UBE2L6/FBXW7/CBL/UBE2C/UBE2K/SKP1/DDB2/UBE2D2/FBXW11/UBA2/CUL4B/SIAH1/…
KEGG_NATURAL_KILLER_CELL_MEDIATED_CYTOTOXICITY	NATURAL_KILLER_CELL_MEDIATED_CYTOTOXICITY	107	0.458233430806758	1.98609100110363	7.59502573756052e-07	3.43674914624614e-05	2.53833754913207e-05	6142	tags=66%	list=36%	signal=43%	TNFSF10/FAS/NRAS/IFNGR1/KLRK1/PRKCB/IFNAR2/CASP3/VAV3/PIK3CG/CD48/KRAS/PPP3CC/PIK3CA/FCGR3B/KLRC3/FCER1G/PLCG2/MAPK1/GZMB/CD244/FASLG/LCP2/SOS2/CD247/SOS1/IFNAR1/TNFRSF10C/KLRC1/IFNG/MICB/PRF1/RAC2/FCGR3A/KLRC2/SH2D1A/LCK/ZAP70/ITGAL/PIK3CB/PTPN6/SYK/PAK1/KLRD1/ULBP3/TNF/ULBP2/BID/IFNGR2/PIK3R3/TNFRSF10D/PTK2B/ULBP1/TNFRSF10A/NCR3/VAV1/HLA-E/BRAF/PPP3CB/RAC1/TYROBP/NCR1/PPP3CA/TNFRSF10B/HCST/SHC4…
KEGG_ANTIGEN_PROCESSING_AND_PRESENTATION	ANTIGEN_PROCESSING_AND_PRESENTATION	61	0.53046507472371	2.10340451870719	1.09276984045743e-06	3.95582682245589e-05	2.92172146817039e-05	6096	tags=72%	list=36%	signal=46%	B2M/HSPA8/HLA-DRA/HLA-DQA1/HLA-DMB/CTSS/KLRC3/HLA-DPA1/PSME2/HLA-DOB/HSPA4/PDIA3/RFX5/CREB1/KLRC1/HLA-DMA/KLRC4/CD8A/KLRC2/PSME1/CALR/TAP1/HLA-DOA/CANX/HLA-DPB1/NFYB/KLRD1/HLA-DQB1/LTA/CTSB/CTSL/HLA-DRB1/RFXAP/CD8B/CD74/TAP2/HSPA5/NFYA/HLA-E/IFI30/HSPA1L/PSME3/HLA-B/HLA-F
KEGG_RNA_DEGRADATION	RNA_DEGRADATION	53	0.526623300128347	2.04064037986534	5.1598336797029e-06	0.000155654982671037	0.000114964715319696	5674	tags=66%	list=33%	signal=44%	XRN1/CNOT6L/XRN2/PAPOLA/EXOSC9/CNOT10/PAPOLG/CNOT7/PARN/DCP2/MPHOSPH6/CNOT9/CNOT2/CNOT1/DIS3/EXOSC8/PNPT1/ZCCHC7/MTREX/DDX6/LSM5/CNOT6/HSPA9/EXOSC10/CNOT8/EXOSC1/C1D/LSM1/DCP1A/LSM3/ENO1/EXOSC3/LSM2/HSPD1/LSM6
KEGG_LEISHMANIA_INFECTION	LEISHMANIA_INFECTION	68	0.488415437636399	1.97381811705218	9.49693942908149e-06	0.000245563719523393	0.000181370121427571	4517	tags=59%	list=27%	signal=43%	IRAK4/JAK2/ITGA4/IFNGR1/TLR2/FCGR2A/CR1/FCGR1A/PRKCB/HLA-DRA/HLA-DQA1/STAT1/NFKB1/TLR4/HLA-DMB/MAP3K7/FCGR3B/TRAF6/HLA-DPA1/MAPK14/MAPK1/HLA-DOB/HLA-DMA/IFNG/FCGR3A/IL12A/ITGB1/HLA-DOA/HLA-DPB1/PTPN6/FCGR2C/IL10/JAK1/TNF/TAB2/NCF2/IFNGR2/HLA-DQB1/IL1B/HLA-DRB1
KEGG_NOD_LIKE_RECEPTOR_SIGNALING_PATHWAY	NOD_LIKE_RECEPTOR_SIGNALING_PATHWAY	59	0.48947910432709	1.93274945625509	2.72123416717871e-05	0.00057393883290475	0.00042390364512302	5632	tags=68%	list=33%	signal=46%	CHUK/NAIP/BIRC2/BIRC3/MAPK8/TAB3/CASP1/ERBIN/NFKB1/MAP3K7/TRAF6/MAPK14/CARD8/CASP8/MAPK1/SUGT1/CCL5/NLRC4/IL18/CCL2/CCL13/HSP90B1/RIPK2/CCL8/CASP5/MAPK9/TNF/TAB2/MEFV/IL1B/CXCL1/TNFAIP3/CXCL2/NLRP3/CARD6/CCL7/IL6/MAPK13/NOD2/CXCL8
KEGG_SPLICEOSOME	SPLICEOSOME	124	0.404739817878455	1.78612985317796	2.85383950063135e-05	0.00057393883290475	0.00042390364512302	3371	tags=40%	list=20%	signal=32%	PRPF40A/AQR/TRA2B/PPIL1/CDC40/SF3B1/SNRNP40/NCBP1/DDX5/SRSF10/SRSF7/THOC2/MAGOHB/TCERG1/THOC1/SRSF6/HSPA8/PRPF4/DHX15/HNRNPC/SNRPD1/SNRPB2/DDX46/SRSF3/PHF5A/RBMX/U2SURP/BCAS2/NCBP2/PRPF18/EIF4A3/TXNL4A/RBM17/THOC3/HNRNPK/SRSF2/PLRG1/RBM22/SNRPG/CWC15/SNRPC/CRNKL1/MAGOH/SNRPF/LSM5/SNRPD3/TRA2A/U2AF1/PPIH
KEGG_PRIMARY_IMMUNODEFICIENCY	PRIMARY_IMMUNODEFICIENCY	32	0.578324167805081	2.01153588251654	3.4812610189154e-05	0.000603162654669585	0.000445487974079891	5179	tags=75%	list=30%	signal=52%	PTPRC/IL7R/DCLRE1C/IL2RG/CD3D/BTK/ICOS/CD40LG/CD3E/RFX5/CD8A/LCK/TAP1/ZAP70/BLNK/CD79A/ADA/JAK3/CD19/RFXAP/TNFRSF13C/CD8B/TAP2/TNFRSF13B
KEGG_N_GLYCAN_BIOSYNTHESIS	N_GLYCAN_BIOSYNTHESIS	46	0.525756031008831	1.99235	3.73448666525151e-05	0.000603162654669585	0.000445487974079891	3616	tags=50%	list=21%	signal=39%	STT3B/ALG6/ALG5/FUT8/MGAT4A/MAN1A2/ALG2/ALG13/STT3A/ALG10/DPM1/MAN2A1/ALG8/MGAT2/ALG9/RPN2/ST6GAL1/DAD1/RPN1/DDOST/ALG10B/ALG14/DPAGT1
KEGG_PROTEASOME	PROTEASOME	43	0.539533836889535	2.02084968645932	3.99886842874863e-05	0.000603162654669585	0.000445487974079891	6880	tags=81%	list=40%	signal=49%	PSMA4/PSMA1/PSME4/PSMA3/PSMA5/PSMD1/PSMD6/PSMD14/PSMA6/PSMB8/PSMC2/PSMB9/PSMD12/PSME2/PSMA2/POMP/PSMC6/PSMB4/IFNG/PSMB1/PSME1/PSMB7/PSMC1/PSMB3/PSMD8/PSMC4/PSMB5/PSME3/PSMB2/PSMA8/PSMD7/PSMD11/PSMD2/PSMA7/PSMB6
KEGG_ALLOGRAFT_REJECTION	ALLOGRAFT_REJECTION	31	0.566461525124413	1.95667797365361	5.61821707058343e-05	0.000760401355053798	0.000561622402395071	4517	tags=71%	list=27%	signal=52%	FAS/HLA-DRA/HLA-DQA1/CD86/HLA-DMB/HLA-DPA1/CD80/GZMB/CD28/HLA-DOB/FASLG/CD40LG/HLA-DMA/IFNG/PRF1/IL12A/HLA-DOA/HLA-DPB1/IL10/TNF/HLA-DQB1/HLA-DRB1
KEGG_GRAFT_VERSUS_HOST_DISEASE	GRAFT_VERSUS_HOST_DISEASE	30	0.58132139534065	1.99760378086161	6.45570519663295e-05	0.000760401355053798	0.000561622402395071	6096	tags=87%	list=36%	signal=56%	FAS/HLA-DRA/HLA-DQA1/CD86/HLA-DMB/HLA-DPA1/CD80/GZMB/CD28/HLA-DOB/FASLG/KLRC1/HLA-DMA/IFNG/PRF1/HLA-DOA/HLA-DPB1/KLRD1/TNF/HLA-DQB1/IL1B/HLA-DRB1/HLA-E/IL6/HLA-B/HLA-F
KEGG_CYTOKINE_CYTOKINE_RECEPTOR_INTERACTION	CYTOKINE_CYTOKINE_RECEPTOR_INTERACTION	213	0.351737092198851	1.62244385306068	6.6928185178693e-05	0.000760401355053798	0.000561622402395071	5808	tags=50%	list=34%	signal=34%	TNFSF10/FAS/IL7R/IFNGR1/IFNAR2/IL18R1/IL13RA1/IL2RG/TNFSF13B/CCR4/CCR2/IL18RAP/CNTF/CXCR4/CCR6/IL1RAP/CCR1/TNFSF8/CCL18/FLT1/CXCL13/IL21R/CCL4/TNFSF14/IL7/FASLG/CCL5/CD40LG/HGF/CCR5/IL2RA/IL18/CCL2/IL6ST/IL10RB/CXCR6/CCL13/CXCL9/IFNAR1/TNFRSF10C/IFNG/CCL23/IL12A/CXCL10/CXCR2/CCL8/CSF2RB/IL23R/TNFRSF17/TNFSF4/TGFBR2/CCR7/CSF2RA/FLT3/BMPR2/IL15RA/CD27/CXCL3/XCL1/ACVR2A/IL10/TGFBR1/XCL2/CXCR1/IL26/T…
KEGG_TYPE_I_DIABETES_MELLITUS	TYPE_I_DIABETES_MELLITUS	35	0.559141487311654	1.99813780900492	6.72177993417722e-05	0.000760401355053798	0.000561622402395071	6096	tags=77%	list=36%	signal=50%	FAS/HLA-DRA/HLA-DQA1/CD86/HLA-DMB/HLA-DPA1/CD80/GZMB/CD28/HLA-DOB/FASLG/HLA-DMA/IFNG/PRF1/IL12A/HLA-DOA/HLA-DPB1/TNF/HLA-DQB1/LTA/IL1B/HLA-DRB1/HLA-E/HSPD1/IL12B/HLA-B/HLA-F
KEGG_T_CELL_RECEPTOR_SIGNALING_PATHWAY	T_CELL_RECEPTOR_SIGNALING_PATHWAY	100	0.413701158297944	1.77895106537205	0.000159159664480445	0.0016945823100565	0.00125159612315892	3878	tags=45%	list=23%	signal=35%	PTPRC/NRAS/CHUK/MALT1/NCK1/ITK/RASGRP1/VAV3/PIK3CG/TEC/CD3D/KRAS/NFKB1/MAP3K7/PPP3CC/ICOS/PIK3CA/CTLA4/CD3G/CDC42/MAPK14/MAPK1/CD28/BCL10/CD40LG/CD3E/LCP2/SOS2/CD247/SOS1/GRAP2/IFNG/CD8A/LCK/PAK2/ZAP70/CBL/MAPK9/MAP3K8/PIK3CB/PTPN6/PRKCQ/PAK1/IL10/TNF
KEGG_BASAL_CELL_CARCINOMA	BASAL_CELL_CARCINOMA	47	-0.400944	-1.98397	0.000309381499629512	0.00311100285738565	0.00229774564052328	3612	tags=51%	list=21%	signal=40%	FZD8/AXIN2/WNT10B/DVL3/WNT9A/BMP2/PTCH1/DVL2/GLI1/FZD10/GLI2/HHIP/SUFU/AXIN1/FZD7/BMP4/SMO/TCF7L2/WNT11/APC2/FZD9/PTCH2/DVL1/TCF7L1
KEGG_MISMATCH_REPAIR	MISMATCH_REPAIR	23	0.593335324690446	1.94648569919471	0.000459072935107397	0.00415461006272194	0.00306854014519155	4693	tags=74%	list=28%	signal=54%	PCNA/RFC4/RFC3/EXO1/POLD3/MSH6/RFC5/PMS2/SSBP1/RFC2/MLH1/RFC1/RPA3/MLH3/MSH2/RPA2/MSH3
KEGG_PROTEIN_EXPORT	PROTEIN_EXPORT	23	0.593311366225738	1.94640710146593	0.000459072935107397	0.00415461006272194	0.00306854014519155	6117	tags=87%	list=36%	signal=56%	SPCS3/SRP54/SRP19/SRP72/SRPRB/SPCS1/SEC11C/SEC61A2/SPCS2/IMMP1L/SEC61B/OXA1L/HSPA5/SEC63/SRP9/SEC61A1/SEC62/SEC11A/SEC61G/SRP14
KEGG_ASTHMA	ASTHMA	20	0.593855723390232	1.88049274304048	0.00052156485500341	0.00430542139863547	0.00317992740695961	4517	tags=70%	list=27%	signal=52%	HLA-DRA/HLA-DQA1/HLA-DMB/HLA-DPA1/FCER1G/HLA-DOB/CD40LG/HLA-DMA/HLA-DOA/HLA-DPB1/IL10/TNF/HLA-DQB1/HLA-DRB1
KEGG_AUTOIMMUNE_THYROID_DISEASE	AUTOIMMUNE_THYROID_DISEASE	32	0.531657660986108	1.84921973146524	0.000523310888231935	0.00430542139863547	0.00317992740695961	7530	tags=94%	list=44%	signal=52%	FAS/HLA-DRA/HLA-DQA1/CD86/HLA-DMB/HLA-DPA1/CTLA4/CD80/GZMB/CD28/HLA-DOB/FASLG/CD40LG/HLA-DMA/PRF1/HLA-DOA/HLA-DPB1/IL10/HLA-DQB1/HLA-DRB1/HLA-E/TSHR/HLA-B/HLA-F/CD40/HLA-DQA2/HLA-DRB5/HLA-A/TG/HLA-C
KEGG_LYSOSOME	LYSOSOME	115	0.373452143765792	1.6323574421946	0.000764814290592567	0.00578906681823989	0.00427572832751652	6499	tags=53%	list=38%	signal=33%	GNPTAB/AP4E1/ENTPD4/ATP6V0A2/MFSD8/LAMP2/AP3M1/AP1G1/AGA/GLA/CLN5/AP3B1/CTSC/GALC/AP1S2/HEXB/GNS/SLC11A2/PPT1/LAPTM4B/MANBA/CTSS/LIPA/GLB1/NPC1/M6PR/CTSK/ARSB/NPC2/AP4B1/LAMP3/CTSH/AP3M2/CTSW/SCARB2/ASAH1/CLTC/CTSO/CTSZ/LAPTM5/AP1S3/DNASE2/CTSB/CTSL/SLC17A5/AP3S1/CD63/ATP6V0B/HEXA/CD164/NAGA/ATP6V1H/CD68/CTSA/ATP6AP1/NEU1/FUCA1/GM2A/ATP6V0D1/LAPTM4A/IGF2R
KEGG_INTESTINAL_IMMUNE_NETWORK_FOR_IGA_PRODUCTION	INTESTINAL_IMMUNE_NETWORK_FOR_IGA_PRODUCTION	38	0.496313614470265	1.81381318182129	0.00077028784645411	0.00578906681823989	0.00427572832751652	5725	tags=71%	list=34%	signal=47%	ITGA4/HLA-DRA/HLA-DQA1/TNFSF13B/CD86/CXCR4/HLA-DMB/ICOS/HLA-DPA1/CD80/CD28/HLA-DOB/CD40LG/HLA-DMA/HLA-DOA/HLA-DPB1/TNFRSF17/IL15RA/IL10/HLA-DQB1/HLA-DRB1/TNFRSF13C/IL15/ITGB7/TNFRSF13B/IL6/AICDA
KEGG_TOLL_LIKE_RECEPTOR_SIGNALING_PATHWAY	TOLL_LIKE_RECEPTOR_SIGNALING_PATHWAY	89	0.40038168722506	1.69067753934231	0.000799594864397775	0.00578906681823989	0.00427572832751652	5765	tags=58%	list=34%	signal=39%	IRAK4/TLR1/CHUK/TLR6/TLR8/TBK1/MAP2K4/TLR2/IFNAR2/MAPK8/CD86/PIK3CG/STAT1/LY96/NFKB1/TLR4/MAP3K7/PIK3CA/TRAF6/CTSK/MAPK14/CD80/CASP8/CCL4/MAPK1/CCL5/SPP1/TLR7/CXCL9/IFNAR1/RIPK1/IL12A/CXCL10/MAPK9/MAP3K8/PIK3CB/TLR3/TNF/TAB2/CXCL11/CCL3/IL1B/LBP/PIK3R3/FADD/CD14/RAC1/IL6/MAPK13/CXCL8/TLR5/IL12B
KEGG_HEMATOPOIETIC_CELL_LINEAGE	HEMATOPOIETIC_CELL_LINEAGE	74	0.407926454995985	1.66572836261021	0.00122228359721207	0.00850897427289941	0.00628461606663696	7421	tags=72%	list=44%	signal=41%	ITGA4/TFRC/IL7R/CR1/FCGR1A/CD2/HLA-DRA/CD38/CD3D/CD3G/ITGA2/IL7/CD3E/IL2RA/MS4A1/CD59/CD8A/CD33/CSF2RA/FLT3/ITGA1/TNF/IL3RA/CD19/IL1B/CD5/IL5RA/HLA-DRB1/CD8B/CD55/CR2/CD7/CD14/CSF3R/CD1D/IL6/CD44/IL1R2/ITGA6/CD22/KITLG/IL1R1/CD1B/CD1A/IL4R/CD37/GYPA/MME/GP5/KIT/ITGA5/IL6R/HLA-DRB5
KEGG_JAK_STAT_SIGNALING_PATHWAY	JAK_STAT_SIGNALING_PATHWAY	116	0.363559320027403	1.59285171389303	0.00152905746238974	0.0102503481737979	0.00757077184107203	6167	tags=54%	list=36%	signal=35%	JAK2/IL7R/PIAS1/IFNGR1/STAT4/IFNAR2/IL13RA1/IL2RG/PIK3CG/STAT1/CNTF/PIK3CA/IL21R/PIAS2/IL7/STAM2/SOS2/IL2RA/IL6ST/IL10RB/SOS1/IFNAR1/IFNG/IL12A/STAM/STAT2/SOCS4/CSF2RB/PIM1/CBL/IL23R/PIK3CB/PTPN6/CSF2RA/IL15RA/IL10/IL26/JAK1/JAK3/IL3RA/IL12RB1/IFNGR2/OSMR/SPRY3/IFNE/IL2RB/IL5RA/PIK3R3/PRLR/IL15/SOCS5/CSF3R/IL6/SPRED1/IFNLR1/CBLB/IL12B/IL12RB2/IL23A/STAT3/IRF9/PIK3CD/IL10RA
KEGG_OOCYTE_MEIOSIS	OOCYTE_MEIOSIS	104	0.375674935742881	1.6202547735736	0.00167244526024427	0.0108111640037219	0.00798498300943692	5510	tags=49%	list=32%	signal=33%	ITPR2/FBXO5/CDK1/CCNB1/AURKA/BUB1/PRKACB/CUL1/RPS6KA3/CDC23/PPP2CA/ANAPC1/CDC27/CCNE2/PPP2R5C/ANAPC10/MAD2L1/PRKX/CDC25C/PPP3CC/ANAPC4/YWHAB/PPP2R5E/PTTG1/MAPK1/FBXO43/RBX1/CDC16/CCNB2/CCNE1/YWHAZ/ANAPC5/SPDYA/CDC20/ANAPC7/SGO1/ANAPC13/SMC3/SKP1/FBXW11/CALM2/CALM1/CDK2/YWHAQ/PPP1CC/BTRC/SLK/PPP3CB/RPS6KA1/ITPR1/CAMK2D
KEGG_PROGESTERONE_MEDIATED_OOCYTE_MATURATION	PROGESTERONE_MEDIATED_OOCYTE_MATURATION	81	0.395572046964714	1.64522320589798	0.003320535479954	0.0207247214438508	0.015307005660768	3505	tags=37%	list=21%	signal=30%	CDK1/CCNB1/BUB1/PRKACB/GNAI3/CCNA2/RPS6KA3/CDC23/MAPK8/ANAPC1/CDC27/PIK3CG/ANAPC10/MAD2L1/PRKX/KRAS/CDC25C/PIK3CA/ANAPC4/MAPK14/MAPK1/CDC16/CCNB2/ANAPC5/CDC25A/SPDYA/ANAPC7/ANAPC13/MAPK9/PIK3CB
KEGG_CHEMOKINE_SIGNALING_PATHWAY	CHEMOKINE_SIGNALING_PATHWAY	174	0.32073586857303	1.45360323282738	0.00425900474530326	0.025695995296663	0.0189787229001233	6112	tags=48%	list=36%	signal=31%	JAK2/NRAS/CHUK/RAP1B/PRKACB/GNAI3/GNG10/PRKCB/LYN/ITK/VAV3/CCR4/PIK3CG/PRKX/CCR2/STAT1/KRAS/NFKB1/CXCR4/CCR6/PIK3CA/CCR1/CDC42/CCL18/CXCL13/CCL4/MAPK1/GNG5/CCL5/SOS2/DOCK2/CCR5/CCL2/SOS1/CXCR6/CCL13/CXCL9/RAC2/CCL23/CXCL10/CXCR2/STAT2/CCL8/PIK3CB/CCR7/CXCL3/XCL1/PAK1/XCL2/CXCR1/JAK3/GNG4/CXCL6/CXCL11/CCL3/ELMO1/CXCL1/PIK3R3/GNB4/PTK2B/CXCR3/CXCL2/PRKCZ/FGR/VAV1/PPBP/PF4V1/CCL19/CCL4L2/CRK/BRAF/CC…
KEGG_AMINOACYL_TRNA_BIOSYNTHESIS	AMINOACYL_TRNA_BIOSYNTHESIS	39	0.453245130643188	1.66828235822189	0.00459216314656077	0.0268123074041129	0.019803216285678	4584	tags=49%	list=27%	signal=36%	IARS1/FARSB/SEPSECS/TARS1/MARS2/RARS1/MARS1/EPRS1/GARS1/NARS1/RARS2/IARS2/WARS1/WARS2/YARS2/FARS2/LARS1/DARS1/KARS1
KEGG_NUCLEOTIDE_EXCISION_REPAIR	NUCLEOTIDE_EXCISION_REPAIR	44	0.425578066650233	1.60534207049359	0.00631184514192307	0.0349264692806281	0.0257962291284663	6518	tags=64%	list=38%	signal=39%	POLE2/PCNA/RFC4/ERCC4/RFC3/ERCC8/CCNH/GTF2H1/CDK7/POLD3/RFC5/RBX1/RFC2/RFC1/RPA3/DDB2/RPA2/CUL4B/XPA/CUL4A/RAD23B/MNAT1/POLE3/GTF2H2/DDB1/ERCC3/GTF2H5/ERCC6
KEGG_CELL_ADHESION_MOLECULES_CAMS	CELL_ADHESION_MOLECULES_CAMS	115	0.343898210080517	1.50317734669209	0.00636780931635762	0.0349264692806281	0.0257962291284663	6703	tags=51%	list=39%	signal=31%	PTPRC/ITGA4/SELL/SELE/CD58/CD226/PDCD1LG2/CD2/HLA-DRA/HLA-DQA1/CD86/HLA-DMB/ALCAM/ICOS/HLA-DPA1/CTLA4/SDC1/CD80/CD274/CD28/HLA-DOB/CD40LG/PECAM1/ICAM3/HLA-DMA/CD8A/ITGB1/ITGAL/HLA-DOA/HLA-DPB1/ITGA8/CADM1/HLA-DQB1/CD6/SELP/NLGN4X/HLA-DRB1/CD8B/ITGB7/NCAM2/VCAN/CDH1/HLA-E/PDCD1/VCAM1/ITGAV/ITGA6/CD22/ICAM2/HLA-B/HLA-F/F11R/ICAM1/ITGB2/SPN/SELPLG/CNTNAP2/OCLN/CD40
KEGG_CYTOSOLIC_DNA_SENSING_PATHWAY	CYTOSOLIC_DNA_SENSING_PATHWAY	41	0.428798368037057	1.60131873356333	0.00693748346848152	0.036460321897397	0.0269291124220379	3727	tags=44%	list=22%	signal=34%	CHUK/TBK1/POLR3C/RIPK3/CASP1/AIM2/NFKB1/POLR3B/POLR3F/CCL4/CCL5/IL18/RIPK1/ZBP1/POLR1C/CXCL10/ADAR/POLR3A
KEGG_REGULATION_OF_AUTOPHAGY	REGULATION_OF_AUTOPHAGY	21	0.524230045497074	1.67813549322714	0.00705033848844693	0.036460321897397	0.0269291124220379	3138	tags=48%	list=18%	signal=39%	ATG4A/ATG3/ATG5/ATG4C/PIK3C3/PIK3R4/PRKAA1/IFNG/BECN1/ATG12
KEGG_NON_HOMOLOGOUS_END_JOINING	NON_HOMOLOGOUS_END_JOINING	12	0.631271912597477	1.74486625640394	0.00819713894212383	0.041213393014567	0.030439668001454	1487	tags=50%	list=9%	signal=46%	XRCC4/DCLRE1C/XRCC5/PRKDC/MRE11/LIG4
KEGG_APOPTOSIS	APOPTOSIS	82	0.366484631622105	1.5272410543129	0.00894042330639824	0.0434247968731255	0.0320729816975106	5383	tags=49%	list=32%	signal=34%	IRAK4/TNFSF10/FAS/CHUK/ATM/BIRC2/PRKACB/BIRC3/CASP3/IRAK3/PIK3CG/PRKX/NFKB1/PPP3CC/PIK3CA/IL1RAP/CASP8/FASLG/CASP6/RIPK1/TNFRSF10C/CSF2RB/PIK3CB/CASP7/TNF/IL3RA/CASP10/CYCS/BID/EXOG/IL1B/PRKAR1A/PIK3R3/TNFRSF10D/APAF1/TNFRSF10A/FADD/PRKAR2A/AIFM1/PPP3CB
KEGG_RETINOL_METABOLISM	RETINOL_METABOLISM	28	-0.3692	-1.58119	0.00911680818330812	0.0434247968731255	0.0320729816975106	3444	tags=43%	list=20%	signal=34%	RETSAT/ADH4/RDH16/CYP4A11/ADH1B/DGAT2/DHRS4L2/DHRS3/ADH1C/DGAT1/RDH5/CYP26B1
