# Supplementary material for: Transcriptomic insights into the mechanism of action of telomere-related biomarkers in rheumatoid arthritis
Source: Front Immunol. 2025 May 22;16:1585895. doi: 10.3389/fimmu.2025.1585895 (PMC12137363; doi:10.3389/fimmu.2025.1585895)
Supplement: Supplementary file 6 [file Table6.xlsx]

## Sheet: 01.GSEA_ISG20
ID	Description	setSize	enrichmentScore	NES	pvalue	p.adjust	qvalue	rank	leading_edge	core_enrichment
KEGG_SYSTEMIC_LUPUS_ERYTHEMATOSUS	SYSTEMIC_LUPUS_ERYTHEMATOSUS	115	0.72323542687016	3.15804126708528	1e-10	1.13125e-09	7.36842105263158e-10	2906	tags=70%	list=17%	signal=58%	HLA-DOB/CD80/H2BC8/CD40LG/IFNG/H3C12/H2BC7/H2BC9/H2BC5/H3C4/H2AC11/H3C10/H2BC14/H2BC10/H3C11/H2AC8/H2AC17/H2BC17/H3C3/H4C14/H3C7/H2BC11/H2AC16/H2AC12/H2BC6/H2AC15/H4C13/H2BC13/H3C8/H2BC4/H2BC12/CD40/TNF/FCGR1A/HLA-DQA1/H2BC15/H2AC4/H2AC14/H4C9/H2AC7/H2BC3/H3C14/H4C6/H2BC18/H3C2/H3C13/H4C1/HLA-DOA/HLA-DMB/HLA-DRA/H2BC21/H2AC19/CD86/TRIM21/HLA-DPA1/HLA-DPB1/CD28/FCGR2A/FCGR3B/HLA-DMA/HLA-DQB1/HLA-D…
KEGG_GRAFT_VERSUS_HOST_DISEASE	GRAFT_VERSUS_HOST_DISEASE	30	0.87304040384349	2.90459	1e-10	1.13125e-09	7.36842105263158e-10	1713	tags=93%	list=10%	signal=84%	GZMB/HLA-DOB/FASLG/PRF1/CD80/KLRC1/IFNG/HLA-F/HLA-B/IL1B/KLRD1/HLA-C/TNF/HLA-DQA1/HLA-A/HLA-DOA/HLA-E/HLA-DMB/FAS/HLA-DRA/CD86/IL6/HLA-DPA1/HLA-DPB1/CD28/HLA-DMA/HLA-DQB1/HLA-DRB1
KEGG_PRIMARY_IMMUNODEFICIENCY	PRIMARY_IMMUNODEFICIENCY	32	0.854963654647009	2.90161644217725	1e-10	1.13125e-09	7.36842105263158e-10	1687	tags=81%	list=10%	signal=73%	ICOS/CD79A/IL2RG/LCK/TAP1/CD19/ZAP70/TNFRSF13C/CD3E/IL7R/CD3D/CD8A/TNFRSF13B/JAK3/CD40LG/CD8B/TAP2/BLNK/PTPRC/CD40/AICDA/RFX5/BTK/ADA/CIITA/DCLRE1C
KEGG_ALLOGRAFT_REJECTION	ALLOGRAFT_REJECTION	31	0.852813455573026	2.88678893513109	1e-10	1.13125e-09	7.36842105263158e-10	2069	tags=94%	list=12%	signal=82%	GZMB/HLA-DOB/IL12A/FASLG/PRF1/CD80/CD40LG/IFNG/HLA-F/HLA-B/HLA-C/CD40/TNF/HLA-DQA1/HLA-A/HLA-DOA/HLA-E/HLA-DMB/FAS/HLA-DRA/CD86/HLA-DPA1/HLA-DPB1/CD28/HLA-DMA/HLA-DQB1/HLA-DRB1/IL10/IL12B
KEGG_AUTOIMMUNE_THYROID_DISEASE	AUTOIMMUNE_THYROID_DISEASE	32	0.844392614678269	2.86573994237811	1e-10	1.13125e-09	7.36842105263158e-10	1745	tags=88%	list=10%	signal=79%	GZMB/CTLA4/HLA-DOB/FASLG/PRF1/CD80/CD40LG/TSHR/HLA-F/HLA-B/HLA-C/CD40/HLA-DQA1/HLA-A/HLA-DOA/HLA-E/HLA-DMB/FAS/HLA-DRA/CD86/TG/HLA-DPA1/HLA-DPB1/CD28/HLA-DMA/HLA-DQB1/HLA-DRB1/IL10
KEGG_INTESTINAL_IMMUNE_NETWORK_FOR_IGA_PRODUCTION	INTESTINAL_IMMUNE_NETWORK_FOR_IGA_PRODUCTION	38	0.809710831513441	2.8594466426554	1e-10	1.13125e-09	7.36842105263158e-10	1745	tags=74%	list=10%	signal=66%	ICOS/ITGB7/IL15RA/HLA-DOB/TNFRSF13C/TNFRSF17/CD80/ITGA4/TNFRSF13B/CD40LG/CXCR4/TNFSF13B/CD40/HLA-DQA1/AICDA/HLA-DOA/HLA-DMB/IL15/HLA-DRA/CD86/IL6/HLA-DPA1/HLA-DPB1/CD28/HLA-DMA/HLA-DQB1/HLA-DRB1/IL10
KEGG_ANTIGEN_PROCESSING_AND_PRESENTATION	ANTIGEN_PROCESSING_AND_PRESENTATION	61	0.728956278238014	2.8140731987301	1e-10	1.13125e-09	7.36842105263158e-10	1842	tags=57%	list=11%	signal=51%	HLA-DOB/TAP1/CD8A/LTA/KLRC1/CD8B/TAP2/HLA-F/PSME2/HLA-B/KLRD1/KLRC2/HLA-C/HLA-DQA1/B2M/HLA-A/RFX5/KLRC3/HLA-DOA/HLA-E/HLA-DMB/PSME1/HLA-DRA/CTSS/HSPA6/CIITA/HLA-DPA1/HLA-DPB1/CTSL/HLA-DMA/CD74/TAPBP/HLA-DQB1/HLA-DRB1/IFI30
KEGG_TYPE_I_DIABETES_MELLITUS	TYPE_I_DIABETES_MELLITUS	35	0.81283704120364	2.80540223550378	1e-10	1.13125e-09	7.36842105263158e-10	1713	tags=77%	list=10%	signal=70%	GZMB/HLA-DOB/IL12A/FASLG/PRF1/LTA/CD80/IFNG/HLA-F/HLA-B/IL1B/HLA-C/TNF/HLA-DQA1/HLA-A/HLA-DOA/HLA-E/HLA-DMB/FAS/HLA-DRA/CD86/HLA-DPA1/HLA-DPB1/CD28/HLA-DMA/HLA-DQB1/HLA-DRB1
KEGG_CYTOKINE_CYTOKINE_RECEPTOR_INTERACTION	CYTOKINE_CYTOKINE_RECEPTOR_INTERACTION	213	0.591565347174243	2.79847220376165	1e-10	1.13125e-09	7.36842105263158e-10	2403	tags=50%	list=14%	signal=43%	CCR7/CD27/IL2RG/IL15RA/IL12A/CCL5/TNFRSF13C/IL2RB/CCR4/CXCL13/FASLG/TNFRSF17/IL7R/CXCR3/IFNLR1/LTA/IL21R/IFNAR2/CCR2/LTB/TNFRSF13B/XCL2/CSF2RB/CXCR6/XCL1/CD40LG/IFNG/TNFSF14/CXCL10/CXCL11/IL12RB1/CXCR5/CCL19/CCR5/FLT3/CXCL9/CXCR4/CCL4/IL5RA/CCL8/IL23A/TNFRSF9/XCR1/IL2RA/TNFRSF10A/IL1B/IL18RAP/CCR6/CCL7/TNFRSF4/CCR8/TNFSF10/TNFSF13B/TNFRSF18/IL18R1/CD40/TNF/CCL3/RELT/CCL22/CXCL1/CCL4L2/CXCL3/TNFRS…
KEGG_NATURAL_KILLER_CELL_MEDIATED_CYTOTOXICITY	NATURAL_KILLER_CELL_MEDIATED_CYTOTOXICITY	107	0.633806453872912	2.73312006978848	1e-10	1.13125e-09	7.36842105263158e-10	1714	tags=47%	list=10%	signal=42%	GZMB/CD247/RAC2/LCK/CD48/ZAP70/FASLG/PRKCB/ITGAL/PLCG2/PRF1/IFNAR2/KLRC1/IFNG/NCR3/HCST/PTK2B/SH2D1A/MICB/LCP2/NCR1/HLA-B/TNFRSF10A/KLRD1/KLRC2/PIK3CG/HLA-C/PIK3CD/TNFSF10/PRKCG/VAV1/TNF/PTPN6/LAT/KLRK1/HLA-A/ICAM2/ICAM1/KLRC3/HLA-E/FAS/CD244/FCER1G/SYK/FCGR3B/SH2D1B/PPP3CC/VAV3/ITGB2/TNFRSF10C
KEGG_HEMATOPOIETIC_CELL_LINEAGE	HEMATOPOIETIC_CELL_LINEAGE	74	0.665281487862613	2.66913656298406	1e-10	1.13125e-09	7.36842105263158e-10	2075	tags=53%	list=12%	signal=46%	CD7/CD38/CD19/CD3E/CD5/MS4A1/IL7R/CD3D/CD3G/CD8A/CD2/ITGA4/CD8B/CD1D/CR2/FLT3/IL5RA/IL2RA/IL1B/CD22/CD37/CR1/TNF/FCGR1A/FCER2/IL9R/HLA-DRA/GP5/IL6/CD1B/IL6R/TFRC/IL3RA/CSF2RA/HLA-DRB1/IL7/IL4R/CSF3R/IL1R2
KEGG_LEISHMANIA_INFECTION	LEISHMANIA_INFECTION	68	0.652303934126854	2.58559911296942	1e-10	1.13125e-09	7.36842105263158e-10	3106	tags=60%	list=18%	signal=50%	HLA-DOB/IL12A/PRKCB/ITGA4/IFNG/STAT1/IL1B/CR1/CYBA/MAPK13/MARCKSL1/TNF/FCGR1A/HLA-DQA1/NCF4/PTPN6/HLA-DOA/HLA-DMB/JAK2/HLA-DRA/TLR2/HLA-DPA1/HLA-DPB1/FCGR2A/FCGR3B/HLA-DMA/HLA-DQB1/ITGB2/NFKB1/HLA-DRB1/IL10/MYD88/IRAK4/NCF2/IL12B/HLA-DQA2/FCGR3A/NFKBIA/NCF1/PTGS2/FCGR2C
KEGG_TOLL_LIKE_RECEPTOR_SIGNALING_PATHWAY	TOLL_LIKE_RECEPTOR_SIGNALING_PATHWAY	89	0.598566439912499	2.50388171934159	1e-10	1.13125e-09	7.36842105263158e-10	2424	tags=43%	list=14%	signal=37%	IL12A/CCL5/IFNAR2/CD80/CXCL10/TLR9/CXCL11/CXCL9/CCL4/STAT1/IL1B/CASP8/PIK3CG/PIK3CD/TLR6/TRAF3/IKBKE/MAPK13/CD40/TNF/IRF7/CCL3/TLR1/LBP/CD86/TLR2/IL6/LY96/TLR8/SPP1/CXCL8/NFKB1/MYD88/IRAK4/IL12B/PIK3R3/CD14/FADD
KEGG_CELL_ADHESION_MOLECULES_CAMS	CELL_ADHESION_MOLECULES_CAMS	115	0.569175676361783	2.48533217178032	1e-10	1.13125e-09	7.36842105263158e-10	1984	tags=43%	list=12%	signal=38%	ICAM3/ICOS/CTLA4/ITGB7/HLA-DOB/PDCD1/ITGAL/CD6/CD8A/CD2/CD274/CD80/ITGA4/SDC1/CD40LG/SPN/SELL/CD8B/HLA-F/CD226/HLA-B/CD22/PTPRC/PDCD1LG2/HLA-C/CNTNAP2/CD40/SELE/HLA-DQA1/HLA-A/ICAM2/ICAM1/CDH1/HLA-DOA/HLA-E/HLA-DMB/HLA-DRA/CD86/HLA-DPA1/HLA-DPB1/CD28/HLA-DMA/HLA-DQB1/ITGB2/HLA-DRB1/SELPLG/ALCAM/PECAM1/ITGA8
KEGG_CHEMOKINE_SIGNALING_PATHWAY	CHEMOKINE_SIGNALING_PATHWAY	174	0.530112949361939	2.44513060985744	1e-10	1.13125e-09	7.36842105263158e-10	2944	tags=47%	list=17%	signal=39%	CCR7/RAC2/ITK/CCL5/CCR4/CXCL13/PRKCB/CXCR3/CCR2/JAK3/XCL2/CXCR6/XCL1/CXCL10/CXCL11/CXCR5/PTK2B/CCL19/CCR5/CXCL9/CXCR4/CCL4/CCL8/GNG4/XCR1/STAT1/GRK6/CCR6/CCL7/CCR8/PIK3CG/PIK3CD/VAV1/CCL3/PRKX/WAS/CCL22/CXCL1/CCL4L2/CXCL3/PRKCZ/CCL18/CXCL6/CCL2/STAT2/LYN/CCL13/CXCL2/JAK2/DOCK2/CCL17/FGR/VAV3/CCL21/CSK/CXCL8/CCR1/NFKB1/RASGRP2/CXCR2/CXCR1/GNGT2/NRAS/PRKACB/HCK/CXCL16/PIK3R3/CCL24/PF4V1/PF4/PPBP/GR…
KEGG_T_CELL_RECEPTOR_SIGNALING_PATHWAY	T_CELL_RECEPTOR_SIGNALING_PATHWAY	100	0.573622961925374	2.4351991615732	1e-10	1.13125e-09	7.36842105263158e-10	2274	tags=38%	list=13%	signal=33%	RASGRP1/ICOS/CTLA4/CD247/LCK/ITK/ZAP70/CD3E/PDCD1/CD3D/CD3G/CD8A/CD40LG/IFNG/CD8B/LCP2/GRAP2/PTPRC/PIK3CG/PIK3CD/NFKBIE/PRKCQ/CARD11/MAPK13/VAV1/TNF/PTPN6/LAT/CD28/PPP3CC/VAV3/MALT1/NFKB1/IL10/TEC/NRAS/CBL/PIK3R3
KEGG_JAK_STAT_SIGNALING_PATHWAY	JAK_STAT_SIGNALING_PATHWAY	116	0.523758756640889	2.28628736345547	4.63578400020095e-10	4.9357464943316e-09	3.21490902800313e-09	2525	tags=43%	list=15%	signal=37%	IL2RG/IL15RA/IL12A/IL2RB/IL7R/IFNLR1/IL21R/IFNAR2/JAK3/CSF2RB/IFNG/SOCS1/IL12RB1/STAT4/IL5RA/IL23A/IL2RA/STAT1/PIK3CG/PIK3CD/PTPN6/PIM1/IRF9/IL23R/STAT2/JAK2/IL9R/IL15/IL6/OSM/IL6R/IL26/IL3RA/CSF2RA/IL10RB/IL10/IL10RA/IL7/IL4R/CCND3/CRLF2/CSF3R/IL12B/BCL2L1/CBL/PIK3R3/SOCS3/IL12RB2/GRB2/IFNE
KEGG_NOD_LIKE_RECEPTOR_SIGNALING_PATHWAY	NOD_LIKE_RECEPTOR_SIGNALING_PATHWAY	59	0.626746814039899	2.40878820662044	3.48265691486698e-09	3.50200500883846e-08	2.28103844716434e-08	2668	tags=49%	list=16%	signal=42%	CCL5/BIRC3/TNFAIP3/CCL8/IL1B/CASP5/CASP8/CCL7/MEFV/MAPK13/TNF/CASP1/CXCL1/CARD8/CCL2/CCL13/CXCL2/NOD2/IL6/CXCL8/NFKB1/HSP90B1/IL18/NLRC4/RIPK2/NAIP/NLRP3/PYCARD/NFKBIA
KEGG_ASTHMA	ASTHMA	20	0.803847965983321	2.43574391753051	4.86633110478717e-08	4.6358206840341e-07	3.01955171044966e-07	1745	tags=75%	list=10%	signal=67%	HLA-DOB/CD40LG/CD40/TNF/HLA-DQA1/HLA-DOA/HLA-DMB/HLA-DRA/FCER1G/HLA-DPA1/HLA-DPB1/HLA-DMA/HLA-DQB1/HLA-DRB1/IL10
KEGG_B_CELL_RECEPTOR_SIGNALING_PATHWAY	B_CELL_RECEPTOR_SIGNALING_PATHWAY	73	0.562455749389663	2.25324377662631	1.12922454874381e-07	1.02194821661315e-06	6.65648155048982e-07	2668	tags=47%	list=16%	signal=39%	CD79A/RAC2/CD19/CD72/PRKCB/CD79B/PLCG2/DAPP1/CR2/BLNK/CD22/PIK3CG/PIK3CD/NFKBIE/CARD11/RASGRP3/VAV1/PTPN6/BTK/LYN/IFITM1/INPP5D/PIK3AP1/SYK/PPP3CC/VAV3/MALT1/NFKB1/LILRB3/NRAS/PIK3R3/GRB2/FCGR2B/NFKBIA
KEGG_CIRCADIAN_RHYTHM_MAMMAL	CIRCADIAN_RHYTHM_MAMMAL	12	-0.85492	-2.28773	2.28750241284919e-07	1.97160922250335e-06	1.28421188089779e-06	845	tags=50%	list=5%	signal=48%	BHLHE40/NR1D1/PER1/CRY2/PER2/PER3
KEGG_CYTOSOLIC_DNA_SENSING_PATHWAY	CYTOSOLIC_DNA_SENSING_PATHWAY	41	0.644644727697327	2.32639432658071	3.60441399190186e-07	2.96544969333744e-06	1.93155199566033e-06	3129	tags=49%	list=18%	signal=40%	ZBP1/AIM2/CCL5/CXCL10/CCL4/IL1B/IKBKE/CASP1/IRF7/CCL4L2/RIPK3/ADAR/IL6/NFKB1/POLR3K/IL18/PYCARD/NFKBIA/CHUK/TBK1
KEGG_CELL_CYCLE	CELL_CYCLE	125	0.44941390324478	1.99073215657951	1.49852379329429e-06	1.1792730721142e-05	7.68122035922015e-06	3449	tags=41%	list=20%	signal=33%	E2F5/E2F2/CDC6/BUB1/ORC1/DBF4/CCNE1/PTTG1/CDC20/CDC45/PTTG2/CDC25A/CCNE2/CCNB2/CDC25C/BUB1B/TTK/HDAC1/CDC7/CCNA2/MAD2L1/CCNB1/ORC6/CDK1/CHEK1/RBL1/CCNA1/ATM/E2F3/MCM5/CCND3/PLK1/CHEK2/MDM2/CDKN1B/CDC14A/CDKN1A/CDK2/PCNA/ATR/BUB3/E2F4/CDKN2D/ESPL1/MAD2L2/GADD45A/E2F1/CDK7/ORC5/PKMYT1/RB1
KEGG_RIG_I_LIKE_RECEPTOR_SIGNALING_PATHWAY	RIG_I_LIKE_RECEPTOR_SIGNALING_PATHWAY	55	0.575503655590259	2.19300607630947	1.74277934524136e-06	1.31434608953619e-05	8.56102134504527e-06	3332	tags=45%	list=20%	signal=37%	IL12A/CXCL10/CASP10/CASP8/IFIH1/TRAF3/IKBKE/MAPK13/TNF/IRF7/CYLD/ISG15/MAP3K1/CXCL8/NFKB1/DHX58/IL12B/TANK/FADD/IFNE/TRIM25/NFKBIA/CHUK/TBK1/TRAF2
KEGG_FOCAL_ADHESION	FOCAL_ADHESION	192	-0.353921	-1.76056	5.67457441797096e-06	4.10839187861097e-05	2.67600983079051e-05	4668	tags=47%	list=27%	signal=34%	LAMA5/DIAPH1/PRKCA/GSK3B/PPP1CC/IGF1/ITGA3/LAMC3/AKT1/CTNNB1/MYLK/PDGFB/PIP5K1C/MAPK10/ITGA9/TLN1/COL1A2/COL5A2/COL11A2/CCND2/ACTG1/LAMA3/PPP1CB/COL4A1/BCAR1/TNN/FLNA/COL6A3/PAK4/JUN/HRAS/COL4A2/COL5A3/RHOA/PIK3R2/COL5A1/RAC3/EGF/FN1/THBS3/PDGFA/ILK/ARHGAP5/PIK3R1/ITGA7/ITGAV/ITGB8/AKT2/SHC3/COL6A6/ACTN4/COL6A1/ITGB3/VEGFD/BAD/PDGFRA/COL6A2/PDGFRB/AKT3/CAV2/ROCK2/FLNC/MET/ARHGAP35/VCL/LAMB3/ITGA1…
KEGG_METABOLISM_OF_XENOBIOTICS_BY_CYTOCHROME_P450	METABOLISM_OF_XENOBIOTICS_BY_CYTOCHROME_P450	33	-0.584242	-2.07305	3.87882535798302e-05	0.000270025919151895	0.000175881959552266	3840	tags=61%	list=23%	signal=47%	GSTO2/ADH4/GSTM4/DHDH/GSTT2/AKR1C3/MGST3/GSTM2/ADH5/ALDH3B1/ADH1B/GSTM5/ALDH1A3/EPHX1/ADH1C/MGST1/AKR1C2/AKR1C1/GSTM3/GSTA4
KEGG_PROTEASOME	PROTEASOME	43	0.554567870891928	2.02259228345238	5.14841395011249e-05	0.000345134416655689	0.000224804039926939	3791	tags=47%	list=22%	signal=36%	PSMB9/IFNG/PSMB8/PSME2/PSMB10/PSMA8/PSME1/PSMA5/PSMA4/PSMA6/PSMA3/PSMB3/PSMA2/POMP/PSMB2/PSME4/PSMD14/PSMA1/PSMD6/PSMC4
KEGG_DRUG_METABOLISM_CYTOCHROME_P450	DRUG_METABOLISM_CYTOCHROME_P450	35	-0.562818	-2.02804	9.15041484419528e-05	0.000591508959571195	0.000385280625018749	3840	tags=54%	list=23%	signal=42%	GSTO2/ADH4/GSTM4/GSTT2/MGST3/GSTM2/ADH5/FMO2/ALDH3B1/ADH1B/GSTM5/FMO5/ALDH1A3/MAOB/ADH1C/MGST1/MAOA/GSTM3/GSTA4
KEGG_DILATED_CARDIOMYOPATHY	DILATED_CARDIOMYOPATHY	76	-0.438909	-1.86999	0.000109575121888003	0.000661853852565053	0.000431099921414864	2013	tags=37%	list=12%	signal=33%	ITGA7/ITGAV/PRKACA/CACNB3/ITGB8/TGFB3/ITGB3/DES/CACNA2D3/TPM1/ADCY5/CACNB1/SGCG/ITGA11/ADCY8/DMD/LAMA2/CACNA2D1/ADCY6/CACNA1D/SGCB/LMNA/DAG1/ADCY9/SGCA/ITGB5/SGCD/TGFB2
KEGG_N_GLYCAN_BIOSYNTHESIS	N_GLYCAN_BIOSYNTHESIS	46	0.525656024275198	1.934	0.000109699533574318	0.000661853852565053	0.000431099921414864	4768	tags=67%	list=28%	signal=49%	ST6GAL1/B4GALT3/FUT8/MGAT2/MAN2A1/ALG5/RPN1/RPN2/ALG2/MGAT4A/ALG3/DPAGT1/DDOST/ALG6/STT3B/MOGS/MGAT3/RFT1/MAN1A2/ALG8/B4GALT1/ALG1/DPM1/DOLPP1/DAD1/ALG11/STT3A/ALG9/ALG10/ALG14/ALG13
KEGG_VIRAL_MYOCARDITIS	VIRAL_MYOCARDITIS	60	0.502017955052002	1.93611931301619	0.000130059202052713	0.000759377921662616	0.000494622432254801	1713	tags=43%	list=10%	signal=39%	RAC2/HLA-DOB/ITGAL/PRF1/CD80/CD40LG/HLA-F/HLA-B/CASP8/HLA-C/CD40/HLA-DQA1/HLA-A/ICAM1/HLA-DOA/HLA-E/HLA-DMB/HLA-DRA/CD86/HLA-DPA1/HLA-DPB1/CD28/HLA-DMA/HLA-DQB1/ITGB2/HLA-DRB1
KEGG_HISTIDINE_METABOLISM	HISTIDINE_METABOLISM	24	-0.605897	-1.99096	0.000179754068134034	0.00101673394788313	0.000662251829967495	2019	tags=38%	list=12%	signal=33%	ALDH2/ALDH3B1/ALDH1A3/ASPA/FTCD/MAOB/ALDH3A2/MAOA/ALDH7A1
KEGG_LEUKOCYTE_TRANSENDOTHELIAL_MIGRATION	LEUKOCYTE_TRANSENDOTHELIAL_MIGRATION	97	0.426188185481202	1.79371204181511	0.000219571335056444	0.0012043155044005	0.000784433477713613	921	tags=21%	list=5%	signal=20%	RHOH/RASSF5/RAC2/ITK/PRKCB/ITGAL/PLCG2/ITGA4/TXK/PTK2B/CXCR4/MMP9/PIK3CG/PIK3CD/CYBA/MAPK13/PRKCG/VAV1/NCF4/ICAM1
KEGG_HYPERTROPHIC_CARDIOMYOPATHY_HCM	HYPERTROPHIC_CARDIOMYOPATHY_HCM	70	-0.439811	-1.83119	0.00042418731420016	0.00225817364324203	0.00147086622880551	2013	tags=34%	list=12%	signal=30%	ITGA7/ITGAV/CACNB3/ITGB8/TGFB3/ITGB3/DES/CACNA2D3/TPM1/CACNB1/SGCG/ITGA11/DMD/LAMA2/CACNA2D1/CACNA1D/SGCB/LMNA/DAG1/SGCA/ITGB5/PRKAA2/SGCD/TGFB2
KEGG_FC_EPSILON_RI_SIGNALING_PATHWAY	FC_EPSILON_RI_SIGNALING_PATHWAY	66	0.474051471423384	1.86520798571784	0.000444928566178629	0.00230091629938091	0.00149870674923328	1509	tags=26%	list=9%	signal=24%	RAC2/PRKCB/PLCG2/PLA2G2D/LCP2/PIK3CG/PIK3CD/MAPK13/VAV1/TNF/LAT/BTK/LYN/INPP5D/FCER1G/SYK/VAV3
KEGG_RNA_DEGRADATION	RNA_DEGRADATION	53	0.482844944183121	1.83758236203929	0.000581902716762717	0.00292567754816811	0.0019056463239013	5912	tags=60%	list=35%	signal=40%	XRN1/DCPS/EXOSC1/CNOT6L/MPHOSPH6/LSM1/CNOT9/DCP2/EXOSC9/CNOT10/LSM2/CNOT1/CNOT7/XRN2/LSM6/PARN/PAPOLG/PAPOLA/ZCCHC7/CNOT2/PNPT1/PATL1/EXOSC8/EXOSC4/DDX6/ENO1/C1D/LSM3/DCP1A/DIS3/EXOSC5/LSM7
KEGG_APOPTOSIS	APOPTOSIS	82	0.423324245210262	1.74053881771683	0.000738116114031643	0.00361078423350615	0.00235189202763994	2941	tags=38%	list=17%	signal=31%	FASLG/BIRC3/CSF2RB/CASP10/TNFRSF10A/IL1B/CASP8/PIK3CG/PIK3CD/TNFSF10/TNF/PRKX/FAS/PPP3CC/IL3RA/ATM/NFKB1/TNFRSF10C/MYD88/IRAK4/PRKACB/BID/BCL2L1/PIK3R3/TNFRSF10B/FADD/CASP3/NFKBIA/BCL2/CYCS/CHUK
KEGG_MELANOMA	MELANOMA	62	-0.428245	-1.7497	0.00108293050240038	0.0051581689719597	0.00335978438417846	2890	tags=42%	list=17%	signal=35%	HRAS/PIK3R2/EGF/PDGFA/FGF5/PIK3R1/FGF2/AKT2/FGF10/BAD/PDGFRA/FGF1/PDGFRB/AKT3/MET/IGF1R/CCND1/FGF20/FGF14/MAPK3/PDGFC/PDGFD/FGF13/FGFR1/MITF/EGFR
KEGG_GLYCOLYSIS_GLUCONEOGENESIS	GLYCOLYSIS_GLUCONEOGENESIS	48	-0.447894	-1.73072	0.00117994732561836	0.00547616579325446	0.00356691229336726	2480	tags=27%	list=15%	signal=23%	ACSS2/ADH5/ALDH2/ALDH3B1/ADH1B/ALDH1A3/PFKP/PGM1/PFKM/ADH1C/PCK1/ALDH3A2/ALDH7A1
KEGG_ARRHYTHMOGENIC_RIGHT_VENTRICULAR_CARDIOMYOPATHY_ARVC	ARRHYTHMOGENIC_RIGHT_VENTRICULAR_CARDIOMYOPATHY_ARVC	65	-0.406202	-1.6717	0.00126860566284829	0.0057404406243885	0.00373904826944758	2013	tags=35%	list=12%	signal=31%	ITGA7/ITGAV/CACNB3/ITGB8/ACTN4/ITGB3/DES/CACNA2D3/CACNB1/SGCG/ITGA11/DMD/LAMA2/CACNA2D1/TCF7L1/CACNA1D/SGCB/LMNA/DAG1/SGCA/ITGB5/SGCD/TCF7L2
KEGG_AXON_GUIDANCE	AXON_GUIDANCE	121	-0.338534	-1.56061	0.00141140152135502	0.00623082135037218	0.00405845880338287	4066	tags=44%	list=24%	signal=34%	RASA1/PPP3R1/NFAT5/ROBO3/SLIT2/EPHA5/SEMA3C/CFL2/PPP3CB/NRP1/ABL1/LRRC4C/PAK4/ABLIM3/HRAS/RHOD/RHOA/ROBO1/RAC3/SEMA6C/PLXNA3/SEMA3A/SEMA4F/NFATC2/NTN1/NFATC1/PPP3CA/SEMA3G/ABLIM1/SEMA4C/EPHA7/EFNB2/ROCK2/MET/PLXNA2/SEMA5A/PTK2/EFNB1/CHP1/SEMA6D/MAPK3/EPHA3/SLIT3/GNAI1/ARHGEF12/UNC5C/DPYSL2/EPHA6/SEMA3B/EFNA5/ROBO2/NTN4/SEMA3E
KEGG_TYROSINE_METABOLISM	TYROSINE_METABOLISM	32	-0.511318	-1.79287	0.00155983968807874	0.00672216627481552	0.00437849737004559	3729	tags=47%	list=22%	signal=37%	ADH4/LCMT1/TPO/AOC2/COMT/ADH5/ALDH3B1/ADH1B/PNMT/ALDH1A3/AOC3/MAOB/ADH1C/MAOA/FAH
KEGG_FC_GAMMA_R_MEDIATED_PHAGOCYTOSIS	FC_GAMMA_R_MEDIATED_PHAGOCYTOSIS	93	0.395300139296523	1.65411380354007	0.00162775053366971	0.00685169410684225	0.00446286560026945	2653	tags=33%	list=16%	signal=28%	RAC2/PRKCB/PLCG2/PIP5K1B/ARPC5L/PTPRC/PIK3CG/PIK3CD/PRKCG/VAV1/MARCKSL1/FCGR1A/LAT/WAS/LYN/RPS6KB2/INPP5D/DOCK2/SYK/FCGR2A/LIMK2/VAV3/PLPP2/ARPC2/ARPC3/HCK/MARCKS/PIK3R3/LIMK1/FCGR2B/FCGR3A
KEGG_BUTANOATE_METABOLISM	BUTANOATE_METABOLISM	29	-0.523522	-1.78809	0.00192956991057898	0.00793754895033626	0.00517013947332167	2360	tags=48%	list=14%	signal=42%	HMGCL/ACAT1/HADHA/ECHS1/AACS/ACSM5/OXCT1/ALDH2/ACADS/BDH2/HADH/ALDH3A2/ALDH7A1/AKR1B10
KEGG_PYRUVATE_METABOLISM	PYRUVATE_METABOLISM	34	-0.495558	-1.77045	0.00223544435677905	0.00899145396837797	0.0058566027592808	2531	tags=35%	list=15%	signal=30%	GRHPR/ACSS2/ACAT1/ALDH2/ACACA/ACACB/ME3/LDHD/PCK1/ALDH3A2/ALDH7A1/PC
KEGG_P53_SIGNALING_PATHWAY	P53_SIGNALING_PATHWAY	66	0.435319403072113	1.71281237564781	0.00241262384823489	0.00949315035935903	0.00618338377579652	3208	tags=38%	list=19%	signal=31%	CASP8/RRM2/CCNE1/CCNE2/CCNB2/TP73/FAS/CCNB1/GTSE1/PMAIP1/CDK1/CHEK1/ATM/CCND3/CHEK2/MDM2/CDKN1A/BID/CDK2/TNFRSF10B/ATR/CASP3/CYCS/COP1/GADD45A
KEGG_REGULATION_OF_ACTIN_CYTOSKELETON	REGULATION_OF_ACTIN_CYTOSKELETON	189	-0.301451	-1.49614	0.00259206790410184	0.00998221894983898	0.00650193964746709	3566	tags=37%	list=21%	signal=30%	SLC9A1/ACTG1/SCIN/MSN/PPP1CB/CYFIP1/CFL2/BCAR1/WASF1/PAK4/HRAS/RHOA/PIK3R2/CHRM3/RAC3/EGF/ARHGEF4/FN1/PDGFA/FGF5/SSH3/DIAPH2/PFN4/PIK3R1/FGF2/ITGA7/TIAM2/WASF2/BRK1/ITGAV/ITGB8/TIAM1/FGF10/ACTN4/ITGB3/PDGFRA/MYH14/MRAS/FGF1/PDGFRB/ROCK2/ARHGAP35/VCL/ITGA11/ABI2/MYL9/FGF20/PIP4K2B/BDKRB2/NCKAP1/FGF14/PTK2/FGD1/RRAS/MAPK3/PDGFC/BAIAP2/PDGFD/ARHGEF12/DOCK1/PFN2/FGF13/WASL/ITGB5/GNG12/FGFR1/MYH10/GSN…
KEGG_PROTEIN_EXPORT	PROTEIN_EXPORT	23	0.567329197796047	1.77138787807636	0.00362078933884722	0.0130222880979326	0.00848209518446321	3711	tags=61%	list=22%	signal=48%	SEC11C/SPCS3/SPCS1/SPCS2/SRP19/SEC61B/SRPRB/SRPRA/SRP54/HSPA5/SEC61A1/SRP72/SEC61A2/SEC61G
KEGG_TGF_BETA_SIGNALING_PATHWAY	TGF_BETA_SIGNALING_PATHWAY	82	-0.370284	-1.60814	0.00363682727298941	0.0130222880979326	0.00848209518446321	5023	tags=51%	list=29%	signal=36%	PPP2R1B/SMAD1/INHBA/AMH/LEFTY1/BMPR2/BMP7/AMHR2/SMAD7/BMP2/SMAD5/FST/TGFBR1/SKP1P2/SMAD2/CDKN2B/ACVR2B/RHOA/ACVR1C/DCN/INHBB/THBS3/PPP2R1A/NOG/SMAD6/CHRD/ID4/TGFB3/PPP2CB/SMAD9/ROCK2/LEFTY2/ACVR1/MAPK3/BMP5/ZFYVE9/BMPR1A/GDF5/SMAD3/THBS4/BMP4/TGFB2
KEGG_ECM_RECEPTOR_INTERACTION	ECM_RECEPTOR_INTERACTION	81	-0.380201	-1.64674	0.003680909491339	0.0130222880979326	0.00848209518446321	3884	tags=43%	list=23%	signal=34%	ITGA9/COL1A2/COL5A2/COL11A2/LAMA3/COL4A1/TNN/COL6A3/COL4A2/COL5A3/COL5A1/FN1/THBS3/HSPG2/ITGA7/ITGAV/ITGB8/COL6A6/CD36/COL6A1/ITGB3/COL6A2/LAMB3/ITGA11/LAMC1/LAMA2/SDC4/LAMA4/DAG1/SV2B/ITGB5/SDC2/THBS4/LAMB2/TNXB
KEGG_ADHERENS_JUNCTION	ADHERENS_JUNCTION	72	-0.372903	-1.56652	0.00371610152097235	0.0130222880979326	0.00848209518446321	3875	tags=44%	list=23%	signal=34%	FER/TGFBR1/SMAD2/ACTG1/AFDN/WASF1/RHOA/RAC3/CTNNA1/CTNND1/WASF2/ACTN4/PTPRM/MET/LMO7/VCL/IGF1R/TJP1/WASF3/MAPK3/ERBB2/TCF7L1/PARD3/BAIAP2/NECTIN3/PTPRF/SORBS1/SMAD3/WASL/FGFR1/EGFR/TCF7L2
KEGG_PROPANOATE_METABOLISM	PROPANOATE_METABOLISM	29	-0.504722	-1.72388	0.00375508060853044	0.0130222880979326	0.00848209518446321	2480	tags=45%	list=15%	signal=38%	SUCLA2/PCCA/ACSS2/ACAT1/HADHA/ECHS1/ALDH2/ACACA/ACACB/ALDH6A1/ALDH3A2/ALDH7A1/ACSS3
KEGG_GAP_JUNCTION	GAP_JUNCTION	82	-0.368832	-1.60183	0.00381315618337252	0.0130222880979326	0.00848209518446321	2890	tags=34%	list=17%	signal=28%	HRAS/GUCY1A2/PLCB3/ADCY2/EGF/PDGFA/MAP2K5/PRKACA/PDGFRA/PDGFRB/TUBB6/ADCY5/TUBB2A/TJP1/ADCY8/MAPK7/HTR2A/GNA11/PLCB1/MAPK3/PDGFC/ADCY6/PDGFD/GNAI1/ADCY9/LPAR1/EGFR/PRKG1
KEGG_RETINOL_METABOLISM	RETINOL_METABOLISM	28	-0.490304	-1.66342	0.0060896851713125	0.0200824333043112	0.0130807358539276	5375	tags=64%	list=32%	signal=44%	CYP3A43/LRAT/CYP3A5/PNPLA4/CYP4A11/DGAT1/ALDH1A2/ALDH1A1/DHRS4L2/ADH4/DGAT2/ADH5/CYP26B1/RDH5/DHRS3/ADH1B/RETSAT/ADH1C
KEGG_VALINE_LEUCINE_AND_ISOLEUCINE_DEGRADATION	VALINE_LEUCINE_AND_ISOLEUCINE_DEGRADATION	43	-0.437959	-1.66045	0.00610239686042606	0.0200824333043112	0.0130807358539276	4816	tags=49%	list=28%	signal=35%	IVD/MMUT/AUH/MCCC1/ACADSB/PCCA/HMGCL/BCAT2/ACAT1/HADHA/ECHS1/OXCT1/ALDH2/ACADS/BCAT1/BCKDHB/HADH/ALDH6A1/HIBADH/ALDH3A2/ALDH7A1
KEGG_DNA_REPLICATION	DNA_REPLICATION	36	0.463115506453264	1.6063856553847	0.00801318193688112	0.0258997487602765	0.0168698567092234	5344	tags=56%	list=31%	signal=38%	FEN1/POLA2/DNA2/RNASEH2B/MCM5/PRIM1/RFC4/PCNA/PRIM2/POLE2/RNASEH2A/RPA3/LIG1/RFC2/MCM2/POLD3/MCM6/RFC3/RPA2/POLD1
KEGG_VASCULAR_SMOOTH_MUSCLE_CONTRACTION	VASCULAR_SMOOTH_MUSCLE_CONTRACTION	100	-0.320209	-1.44168	0.00980878173978103	0.0311471841210591	0.0202877849465462	4904	tags=46%	list=29%	signal=33%	KCNMB2/GNAS/CYP4A11/ADCY3/ARHGEF11/PRKCA/CALM3/PPP1CC/MYL6B/PLA2G5/MYLK/CALM1/PLCB4/ADCY1/IRAG1/KCNMA1/GNAQ/PPP1CB/GUCY1A2/RHOA/PLCB3/PPP1R12B/ADCY2/RAMP2/MYH11/PPP1R14A/PRKACA/ADRA1A/ADRA1B/NPR1/PLA2G12A/ROCK2/ADCY5/ADCY8/MYL9/GNA11/PLCB1/MAPK3/ADCY6/CACNA1D/ARHGEF12/ADCY9/NPR2/CALD1/AGTR1/PRKG1
KEGG_LIMONENE_AND_PINENE_DEGRADATION	LIMONENE_AND_PINENE_DEGRADATION	10	-0.663928	-1.67299	0.0104179115363873	0.0319552762022604	0.0208141374507308	2330	tags=50%	list=14%	signal=43%	HADHA/ECHS1/ALDH2/ALDH3A2/ALDH7A1
KEGG_PEROXISOME	PEROXISOME	74	-0.358139	-1.51594	0.0104425388383299	0.0319552762022604	0.0208141374507308	5042	tags=45%	list=30%	signal=32%	MVK/ACSL3/AGPS/SCP2/HAO2/ECH1/CROT/NUDT12/PEX11G/PEX7/PEX26/PXMP2/PECR/HMGCL/PRDX5/SOD1/DECR2/PEX10/ECI2/ACOX1/DDO/CAT/PEX19/PMVK/PEX6/PEX11A/PXMP4/PEX5/EPHX2/CRAT/PHYH/ACOX2/MPV17L
KEGG_TIGHT_JUNCTION	TIGHT_JUNCTION	105	-0.313065	-1.40993	0.0105929092383184	0.0319552762022604	0.0208141374507308	4359	tags=40%	list=26%	signal=30%	AKT1/MYH9/CTNNB1/JAM2/CLDN4/CLDN11/EXOC3/ACTG1/AFDN/CLDN2/RAB13/MAGI3/YBX3/HRAS/MYH7B/RHOA/CTNNA1/PPP2R1A/MYH11/MAGI1/AKT2/ACTN4/MYH14/MRAS/PPP2CB/AKT3/JAM3/AMOTL1/MPDZ/TJP1/LLGL1/MYL9/SPTAN1/RRAS/PARD3/CTTN/GNAI1/MAP3K20/EPB41L2/MYH10/MAGI2/EPB41L1
KEGG_ARGININE_AND_PROLINE_METABOLISM	ARGININE_AND_PROLINE_METABOLISM	46	-0.39664	-1.51771	0.0137563350264428	0.0408179777014121	0.026586877014005	2019	tags=30%	list=12%	signal=27%	OAT/ALDH2/GATM/GLUD1/ALDH4A1/ASS1/ARG2/GAMT/MAOB/CPS1/CKB/ALDH3A2/MAOA/ALDH7A1
KEGG_VASOPRESSIN_REGULATED_WATER_REABSORPTION	VASOPRESSIN_REGULATED_WATER_REABSORPTION	40	-0.424844	-1.58935	0.0156048580603502	0.0453060835862361	0.0295102143742858	4042	tags=57%	list=24%	signal=44%	CREB3L2/ARHGDIA/GNAS/ADCY3/AVPR2/STX4/AQP4/RAB11B/CREB3L1/DYNC1I2/DYNC1H1/PRKACA/DYNC2LI1/RAB5B/VAMP2/DYNLL2/DYNC1I1/DCTN1/DCTN2/DYNC1LI2/ADCY6/ADCY9/CREB5
KEGG_HOMOLOGOUS_RECOMBINATION	HOMOLOGOUS_RECOMBINATION	28	0.460780722274062	1.51068089651891	0.015769520806259	0.0453060835862361	0.0295102143742858	3270	tags=32%	list=19%	signal=26%	BLM/BRCA2/XRCC2/RAD54L/RAD51/EME1/NBN/RPA3/RAD51B
