# Supplementary material for: Transcriptomic insights into the mechanism of action of telomere-related biomarkers in rheumatoid arthritis
Source: Front Immunol. 2025 May 22;16:1585895. doi: 10.3389/fimmu.2025.1585895 (PMC12137363; doi:10.3389/fimmu.2025.1585895)
Supplement: Supplementary file 7 [file Table7.xlsx]

## Sheet: 01.GSEA_PIM2
ID	Description	setSize	enrichmentScore	NES	pvalue	p.adjust	qvalue	rank	leading_edge	core_enrichment
KEGG_SYSTEMIC_LUPUS_ERYTHEMATOSUS	SYSTEMIC_LUPUS_ERYTHEMATOSUS	115	0.72466725622144	3.27246697877156	1e-10	1.20666666666667e-09	8.07017543859649e-10	2514	tags=68%	list=15%	signal=58%	HLA-DOB/CD40LG/IFNG/H2BC8/H3C12/H2BC9/H3C4/H2BC14/CD80/H2BC10/H2AC11/H2AC17/H2BC7/H3C7/H3C8/H2AC8/FCGR1A/H3C11/HLA-DQA1/H3C10/H2BC5/H3C3/H2AC15/H2AC14/CD28/H2BC3/H2BC17/H2BC6/HLA-DMB/HLA-DOA/H2BC13/H2AC12/H2AC16/H3C2/HLA-DRA/HLA-DPA1/H2AC4/HLA-DMA/H2BC12/H4C13/H4C9/H4C6/H2BC11/HLA-DPB1/H2BC4/TNF/H4C14/H2AC7/CD86/H3C14/FCGR2A/H4C1/CD40/FCGR2B/H2BC15/HLA-DRB1/HLA-DQB1/H4C11/FCGR3B/H4C5/C4A/H3C13/IL…
KEGG_ALLOGRAFT_REJECTION	ALLOGRAFT_REJECTION	31	0.855864985436977	2.97285712106779	1e-10	1.20666666666667e-09	8.07017543859649e-10	1775	tags=90%	list=10%	signal=81%	HLA-DOB/FASLG/GZMB/CD40LG/IFNG/IL12A/PRF1/CD80/HLA-DQA1/CD28/HLA-DMB/HLA-DOA/HLA-B/HLA-DRA/HLA-F/HLA-DPA1/HLA-DMA/HLA-DPB1/TNF/CD86/HLA-C/CD40/HLA-DRB1/HLA-A/HLA-DQB1/FAS/IL10/HLA-E
KEGG_PRIMARY_IMMUNODEFICIENCY	PRIMARY_IMMUNODEFICIENCY	32	0.837767055278426	2.92271910616383	1e-10	1.20666666666667e-09	8.07017543859649e-10	1776	tags=81%	list=10%	signal=73%	CD79A/CD19/IL2RG/TNFRSF13C/ICOS/LCK/CD3D/CD3E/ZAP70/CD8A/CD40LG/TNFRSF13B/IL7R/JAK3/BLNK/PTPRC/CD8B/TAP1/BTK/TAP2/RFX5/CD40/AICDA/DCLRE1C/ADA/CIITA
KEGG_GRAFT_VERSUS_HOST_DISEASE	GRAFT_VERSUS_HOST_DISEASE	30	0.855129204909718	2.91930876592027	1e-10	1.20666666666667e-09	8.07017543859649e-10	1367	tags=87%	list=8%	signal=80%	HLA-DOB/FASLG/GZMB/IFNG/PRF1/CD80/KLRC1/HLA-DQA1/CD28/HLA-DMB/HLA-DOA/HLA-B/HLA-DRA/HLA-F/HLA-DPA1/HLA-DMA/HLA-DPB1/KLRD1/TNF/IL1B/CD86/HLA-C/HLA-DRB1/HLA-A/HLA-DQB1/FAS
KEGG_TYPE_I_DIABETES_MELLITUS	TYPE_I_DIABETES_MELLITUS	35	0.818482634905444	2.89826575655387	1e-10	1.20666666666667e-09	8.07017543859649e-10	1367	tags=74%	list=8%	signal=68%	HLA-DOB/FASLG/GZMB/IFNG/IL12A/LTA/PRF1/CD80/HLA-DQA1/CD28/HLA-DMB/HLA-DOA/HLA-B/HLA-DRA/HLA-F/HLA-DPA1/HLA-DMA/HLA-DPB1/TNF/IL1B/CD86/HLA-C/HLA-DRB1/HLA-A/HLA-DQB1/FAS
KEGG_AUTOIMMUNE_THYROID_DISEASE	AUTOIMMUNE_THYROID_DISEASE	32	0.82346639257048	2.87282836402498	1e-10	1.20666666666667e-09	8.07017543859649e-10	1775	tags=84%	list=10%	signal=76%	HLA-DOB/CTLA4/FASLG/GZMB/CD40LG/PRF1/TSHR/CD80/HLA-DQA1/CD28/HLA-DMB/HLA-DOA/HLA-B/HLA-DRA/HLA-F/HLA-DPA1/HLA-DMA/HLA-DPB1/CD86/HLA-C/CD40/HLA-DRB1/HLA-A/HLA-DQB1/FAS/IL10/HLA-E
KEGG_INTESTINAL_IMMUNE_NETWORK_FOR_IGA_PRODUCTION	INTESTINAL_IMMUNE_NETWORK_FOR_IGA_PRODUCTION	38	0.778515364263475	2.82061133360403	1e-10	1.20666666666667e-09	8.07017543859649e-10	1713	tags=71%	list=10%	signal=64%	TNFRSF17/HLA-DOB/TNFRSF13C/ICOS/ITGA4/ITGB7/CD40LG/TNFRSF13B/CXCR4/CD80/HLA-DQA1/CD28/HLA-DMB/HLA-DOA/IL15RA/HLA-DRA/TNFSF13B/HLA-DPA1/HLA-DMA/HLA-DPB1/CD86/CD40/AICDA/HLA-DRB1/HLA-DQB1/IL10/IL15
KEGG_NATURAL_KILLER_CELL_MEDIATED_CYTOTOXICITY	NATURAL_KILLER_CELL_MEDIATED_CYTOTOXICITY	107	0.631959945023853	2.81549128304165	1e-10	1.20666666666667e-09	8.07017543859649e-10	2464	tags=54%	list=14%	signal=47%	LCK/PLCG2/CD247/RAC2/CD48/FASLG/ZAP70/GZMB/ITGAL/PRKCB/IFNAR2/IFNG/NCR3/SH2D1A/PRF1/PIK3CG/KLRC1/PTK2B/HCST/LCP2/VAV1/CD244/NCR1/PRKCG/KLRK1/HLA-B/PTPN6/ICAM2/PIK3CD/KLRC2/SYK/MICB/KLRD1/TNF/TNFSF10/HLA-C/TNFRSF10A/VAV3/FCER1G/ITGB2/LAT/KLRC3/HLA-A/FAS/CASP3/FCGR3B/ICAM1/FCGR3A/SH2D1B/HLA-E/PPP3CC/NRAS/GRB2/TYROBP/PIK3R3/TNFRSF10C/IFNAR1/BID
KEGG_ANTIGEN_PROCESSING_AND_PRESENTATION	ANTIGEN_PROCESSING_AND_PRESENTATION	61	0.699886727850892	2.79281233154446	1e-10	1.20666666666667e-09	8.07017543859649e-10	3297	tags=70%	list=19%	signal=57%	HLA-DOB/CD8A/LTA/CD8B/KLRC1/TAP1/HLA-DQA1/PSME2/HLA-DMB/HLA-DOA/HLA-B/HLA-DRA/HLA-F/HLA-DPA1/KLRC2/HLA-DMA/TAP2/B2M/HLA-DPB1/RFX5/KLRD1/CTSS/HLA-C/CD74/HLA-DRB1/KLRC3/HLA-A/HLA-DQB1/PSME1/CTSL/IFI30/HLA-E/CIITA/HSPA5/CTSB/CALR/HSPA6/TAPBP/HSPA1L/HSPA8/PDIA3/CD4/HLA-DQA2
KEGG_CYTOKINE_CYTOKINE_RECEPTOR_INTERACTION	CYTOKINE_CYTOKINE_RECEPTOR_INTERACTION	213	0.54517012801352	2.6730288298889	1e-10	1.20666666666667e-09	8.07017543859649e-10	2867	tags=50%	list=17%	signal=42%	TNFRSF17/CD27/IL2RG/TNFRSF13C/CXCL13/CCR4/CCR2/XCL2/IL21R/CXCR6/FASLG/LTB/IFNLR1/IL2RB/IL5RA/IFNAR2/CCR7/CD40LG/TNFRSF13B/IL7R/FLT3/IFNG/CXCR4/IL12A/CXCR3/LTA/CCL5/XCL1/CXCR5/TNFSF14/IL2RA/CCR5/CCR6/IL12RB1/CSF2RB/CXCL9/CCL19/CCL4/TNFRSF9/XCR1/CXCL10/IL15RA/IL18R1/IL18RAP/CCL18/TNFSF13B/IL23A/IL23R/CCL22/CCR8/CXCL11/CXCL6/TNF/IL1B/TNFRSF4/CCL17/TNFRSF18/TNFSF10/CXCL1/IL7/RELT/IL18/CD40/TNFRSF10A/…
KEGG_LEISHMANIA_INFECTION	LEISHMANIA_INFECTION	68	0.642435894634589	2.62400440706943	1e-10	1.20666666666667e-09	8.07017543859649e-10	2265	tags=53%	list=13%	signal=46%	HLA-DOB/ITGA4/PRKCB/IFNG/IL12A/CR1/FCGR1A/HLA-DQA1/HLA-DMB/HLA-DOA/CYBA/PTPN6/HLA-DRA/STAT1/HLA-DPA1/MAPK13/HLA-DMA/HLA-DPB1/TNF/IL1B/FCGR2A/NCF4/MARCKSL1/ITGB2/JAK2/HLA-DRB1/TLR2/HLA-DQB1/FCGR3B/IRAK4/IL10/FCGR3A/NCF2/FCGR2C/IL12B/NFKB1
KEGG_HEMATOPOIETIC_CELL_LINEAGE	HEMATOPOIETIC_CELL_LINEAGE	74	0.635415413387458	2.61986548613107	1e-10	1.20666666666667e-09	8.07017543859649e-10	2457	tags=55%	list=14%	signal=48%	CD19/MS4A1/ITGA4/CD3D/CD3E/CD3G/CD2/CD38/CD8A/IL5RA/CR2/CD5/IL7R/FLT3/CR1/CD7/CD22/IL2RA/CD8B/CD1D/FCGR1A/CD37/HLA-DRA/TNF/IL1B/CD1B/IL7/FCER2/CSF2RA/HLA-DRB1/IL9R/TFRC/CD33/CD14/CSF3R/CD1E/IL6/IL6R/GP5/CD1C/IL3RA
KEGG_CELL_ADHESION_MOLECULES_CAMS	CELL_ADHESION_MOLECULES_CAMS	115	0.552629079280891	2.49557351726546	1e-10	1.20666666666667e-09	8.07017543859649e-10	1959	tags=43%	list=11%	signal=38%	HLA-DOB/ICAM3/ICOS/CTLA4/ITGA4/CD2/ITGAL/CD8A/PDCD1/ITGB7/CD40LG/CD6/SDC1/SELL/CD22/PTPRC/CD8B/SPN/CD80/CD226/CD274/PDCD1LG2/HLA-DQA1/CD28/HLA-DMB/HLA-DOA/HLA-B/CNTNAP2/ICAM2/HLA-DRA/HLA-F/HLA-DPA1/HLA-DMA/HLA-DPB1/CD86/HLA-C/CDH1/CD40/SELPLG/SELE/ITGB2/HLA-DRB1/HLA-A/HLA-DQB1/ITGA8/ICAM1/HLA-E/ALCAM/PECAM1
KEGG_T_CELL_RECEPTOR_SIGNALING_PATHWAY	T_CELL_RECEPTOR_SIGNALING_PATHWAY	100	0.552825092880912	2.42619803548128	1e-10	1.20666666666667e-09	8.07017543859649e-10	2408	tags=40%	list=14%	signal=35%	RASGRP1/ICOS/LCK/CTLA4/CD247/ITK/CD3D/CD3E/CD3G/ZAP70/CD8A/PDCD1/CD40LG/IFNG/PIK3CG/PTPRC/CD8B/LCP2/VAV1/GRAP2/PRKCQ/CD28/CARD11/PTPN6/PIK3CD/MAPK13/NFKBIE/TNF/VAV3/LAT/TEC/IL10/MALT1/PPP3CC/NRAS/GRB2/NCK1/NFKB1/CBL/PIK3R3
KEGG_CHEMOKINE_SIGNALING_PATHWAY	CHEMOKINE_SIGNALING_PATHWAY	174	0.472355011147548	2.25212201412574	1e-10	1.20666666666667e-09	8.07017543859649e-10	2898	tags=42%	list=17%	signal=35%	CXCL13/CCR4/CCR2/ITK/RAC2/XCL2/CXCR6/PRKCB/CCR7/CXCR4/CXCR3/CCL5/JAK3/XCL1/PIK3CG/CXCR5/CCR5/CCR6/GNG4/CXCL9/PTK2B/CCL19/CCL4/VAV1/XCR1/CXCL10/PRKX/DOCK2/PIK3CD/CCL18/STAT1/CCL22/GRK6/CCR8/CXCL11/CXCL6/CCL17/CXCL1/LYN/WAS/PRKACB/VAV3/CCL8/JAK2/CCL13/CCL4L2/CCL3/PRKCZ/GNGT2/CXCL3/STAT2/CCL7/CCR1/FGR/CXCL2/NRAS/CCL24/CCL21/HCK/CCL23/GRB2/CCL2/NFKB1/CSK/PIK3R3/CXCL16/CHUK/PLCB2/CXCL8/CXCR2/PREX1/CXC…
KEGG_TOLL_LIKE_RECEPTOR_SIGNALING_PATHWAY	TOLL_LIKE_RECEPTOR_SIGNALING_PATHWAY	89	0.545754570633727	2.3490245671709	3.89120124648845e-09	4.40192141009006e-08	2.94400094306692e-08	2699	tags=44%	list=16%	signal=37%	IFNAR2/IL12A/CCL5/PIK3CG/CD80/CXCL9/TLR9/TLR6/CCL4/TLR1/CXCL10/CASP8/PIK3CD/STAT1/TLR8/MAPK13/TRAF3/CXCL11/LBP/TNF/IL1B/IKBKE/CD86/LY96/CD40/TLR2/CCL3/IRAK4/SPP1/TLR7/CD14/IL6/IL12B/NFKB1/PIK3R3/IFNAR1/IRF7/CHUK/CXCL8
KEGG_ASTHMA	ASTHMA	20	0.808277625867979	2.50299163647035	2.91098989768461e-08	3.09934806753479e-07	2.07284110361443e-07	1639	tags=75%	list=10%	signal=68%	HLA-DOB/CD40LG/HLA-DQA1/HLA-DMB/HLA-DOA/HLA-DRA/HLA-DPA1/HLA-DMA/HLA-DPB1/TNF/CD40/FCER1G/HLA-DRB1/HLA-DQB1/IL10
KEGG_JAK_STAT_SIGNALING_PATHWAY	JAK_STAT_SIGNALING_PATHWAY	116	0.479466144413751	2.1650325866248	3.79635528587643e-08	3.81744614857574e-07	2.55310443202216e-07	2457	tags=41%	list=14%	signal=35%	IL2RG/IL21R/IFNLR1/IL2RB/IL5RA/IFNAR2/IL7R/IFNG/IL12A/JAK3/PIK3CG/IL2RA/IL12RB1/STAT4/CSF2RB/IL15RA/PTPN6/PIK3CD/STAT1/IL23A/IL23R/SOCS1/IL7/CSF2RA/JAK2/IL10RA/IL12RB2/IL9R/PIM1/IL26/IL10RB/IL10/STAT2/IL15/OSM/CRLF2/CSF3R/IRF9/IFNE/GRB2/IL6/IL6R/IL12B/CBL/PIK3R3/IFNAR1/IL3RA
KEGG_B_CELL_RECEPTOR_SIGNALING_PATHWAY	B_CELL_RECEPTOR_SIGNALING_PATHWAY	73	0.539831114942368	2.22158488666869	2.45615255968713e-07	2.33980849107037e-06	1.56486174162892e-06	2408	tags=44%	list=14%	signal=38%	CD79A/CD19/PLCG2/CD79B/RAC2/PRKCB/DAPP1/CR2/CD72/PIK3CG/CD22/BLNK/VAV1/RASGRP3/BTK/CARD11/PTPN6/PIK3CD/SYK/NFKBIE/LYN/INPP5D/VAV3/PIK3AP1/FCGR2B/MALT1/PPP3CC/NRAS/LILRB3/GRB2/NFKB1/PIK3R3
KEGG_N_GLYCAN_BIOSYNTHESIS	N_GLYCAN_BIOSYNTHESIS	46	0.620391791957513	2.34694653082691	2.75113993749316e-07	2.48978164343131e-06	1.66516364637744e-06	4137	tags=70%	list=24%	signal=53%	ST6GAL1/FUT8/MAN2A1/B4GALT3/MGAT2/RPN2/ALG5/RPN1/MGAT4A/ALG2/DDOST/ALG6/STT3B/DPAGT1/MAN1A2/ALG8/STT3A/RFT1/ALG3/ALG14/ALG1/MGAT3/ALG9/MOGS/DAD1/ALG10/ALG13/ALG11/DOLPP1/DPM1/MGAT5/B4GALT1
KEGG_NOD_LIKE_RECEPTOR_SIGNALING_PATHWAY	NOD_LIKE_RECEPTOR_SIGNALING_PATHWAY	59	0.569377671710185	2.25624961014686	5.57380777523085e-07	4.80409146341326e-06	3.21297190050901e-06	2699	tags=46%	list=16%	signal=39%	BIRC3/CCL5/CASP5/CASP1/CASP8/TNFAIP3/MAPK13/CARD8/TNF/IL1B/CXCL1/IL18/HSP90B1/CCL8/NLRC4/CCL13/NAIP/CCL7/MEFV/NOD2/CXCL2/CCL2/IL6/NFKB1/NLRP3/CHUK/CXCL8
KEGG_CIRCADIAN_RHYTHM_MAMMAL	CIRCADIAN_RHYTHM_MAMMAL	12	-0.810965	-2.25053	4.02656856197489e-06	3.31276777144298e-05	2.21557600300054e-05	302	tags=50%	list=2%	signal=49%	BHLHE40/CRY2/NR1D1/PER2/PER1/PER3
KEGG_FOCAL_ADHESION	FOCAL_ADHESION	192	-0.339869	-1.78962	6.18645360230164e-06	4.74829679767747e-05	3.17565647998202e-05	4544	tags=46%	list=27%	signal=34%	GSK3B/COL4A1/EGF/PARVB/PRKCA/ITGB8/COL4A6/IGF1/ACTN1/RHOA/PXN/ELK1/PDGFD/PPP1CB/DIAPH1/COMP/VEGFD/LAMC3/COL6A6/LAMA3/ITGA3/ITGA10/AKT1/ILK/MYLK/ARHGAP5/TNN/SHC2/ITGA9/COL4A2/LAMA5/THBS3/PIK3R2/ITGA7/ITGB4/COL5A3/RAC3/VEGFA/PDGFB/LAMA4/FLNA/PDGFC/ROCK2/LAMC1/COL5A1/PIK3R1/PIP5K1C/AKT2/COL11A2/THBS4/PAK4/ARHGAP35/VCL/MET/AKT3/CAV2/ITGB3/PDGFRB/BCAR1/JUN/ACTN4/HRAS/LAMB3/SHC3/BAD/COL6A1/IGF1R/MYL9/P…
KEGG_VIRAL_MYOCARDITIS	VIRAL_MYOCARDITIS	60	0.536087792908084	2.13404608380777	6.29608415161653e-06	4.74829679767747e-05	3.17565647998202e-05	1775	tags=45%	list=10%	signal=40%	HLA-DOB/RAC2/ITGAL/CD40LG/PRF1/CD80/HLA-DQA1/CD28/HLA-DMB/HLA-DOA/HLA-B/CASP8/HLA-DRA/HLA-F/HLA-DPA1/HLA-DMA/HLA-DPB1/CD86/HLA-C/CD40/ITGB2/HLA-DRB1/HLA-A/HLA-DQB1/CASP3/ICAM1/HLA-E
KEGG_CELL_CYCLE	CELL_CYCLE	125	0.423336692124612	1.93427251524246	8.33129943620341e-06	6.03186079181127e-05	4.0341028848985e-05	4374	tags=48%	list=26%	signal=36%	E2F5/BUB1/CDC6/E2F2/DBF4/CCNE1/ORC1/CDC20/TTK/CCNB2/CDC25A/CDC25C/ATM/MAD2L1/PTTG1/BUB1B/CCNA2/CDC45/CCNE2/HDAC1/RBL1/ORC6/CDK1/CCNB1/CDC7/PTTG2/CHEK1/CHEK2/ATR/PCNA/E2F3/PLK1/MCM5/BUB3/CDC14A/CDKN1B/RB1/MDM2/MCM6/ORC5/CDK6/CCNH/SKP2/GADD45A/CDK2/ANAPC13/ANAPC1/MCM2/CUL1/ESPL1/PRKDC/CDK7/RBX1/ORC3/ANAPC7/MAD2L2/E2F4/ORC2/CDC23/ANAPC10
KEGG_PROTEASOME	PROTEASOME	43	0.553553095571868	2.08338226698556	4.34983042398006e-05	0.000302815117977074	0.000202522469132675	5091	tags=60%	list=30%	signal=43%	IFNG/PSMB9/PSME2/PSMB8/PSMA8/PSMB10/PSME1/PSMA5/PSMA4/PSMA3/PSME4/PSMA1/PSMB3/PSMA6/POMP/PSMA2/PSMD14/PSMD6/PSMB4/PSMC2/PSMB2/PSMB1/PSMD1/PSMD12/PSMD8/PSMC4
KEGG_PROTEIN_EXPORT	PROTEIN_EXPORT	23	0.652032557353515	2.08410428402385	7.41933237619867e-05	0.000497370059293319	0.000332640632851013	2301	tags=52%	list=14%	signal=45%	SEC11C/SPCS3/SPCS1/SPCS2/SRPRB/SRP19/SRP54/SRPRA/SEC61B/SEC61A1/HSPA5/SRP72
KEGG_LYSOSOME	LYSOSOME	115	0.406609549716852	1.83617558717869	8.60642612547345e-05	0.000556343974539534	0.000372082332492273	3626	tags=40%	list=21%	signal=32%	LAMP3/CTSW/AP1S3/CTSH/CTSC/CTSS/GNPTAB/ENTPD4/AGA/LAPTM5/CTSL/ATP6V0B/M6PR/NPC2/DNASE2/CTSB/GALC/AP4B1/ATP6V0A2/GM2A/GLA/CTSZ/GNS/CTSG/NPC1/NEU1/GLB1/HEXB/ATP6AP1/LIPA/MFSD8/ARSB/AP4E1/MANBA/NAGA/PPT1/MAN2B1/AP1S2/AP3M1/ARSG/AP1G1/ASAH1/ACP5/ACP2/AP3B1/CD68
KEGG_FC_EPSILON_RI_SIGNALING_PATHWAY	FC_EPSILON_RI_SIGNALING_PATHWAY	66	0.478492670364947	1.94136582230998	9.42683569868086e-05	0.000588364572917668	0.000393497678892305	1304	tags=26%	list=8%	signal=24%	PLCG2/RAC2/PLA2G2D/PRKCB/PIK3CG/LCP2/VAV1/BTK/PIK3CD/MAPK13/SYK/TNF/LYN/INPP5D/VAV3/FCER1G/LAT
KEGG_CYTOSOLIC_DNA_SENSING_PATHWAY	CYTOSOLIC_DNA_SENSING_PATHWAY	41	0.539591241328146	2.01145901694364	0.000110989654517282	0.000669637582254269	0.00044785299191184	3571	tags=49%	list=21%	signal=39%	ZBP1/AIM2/CCL5/CCL4/CXCL10/CASP1/IL1B/IKBKE/IL18/CCL4L2/RIPK3/ADAR/IL6/NFKB1/POLR3K/IRF7/CHUK/TBK1/PYCARD/POLR3B
KEGG_TGF_BETA_SIGNALING_PATHWAY	TGF_BETA_SIGNALING_PATHWAY	82	-0.403291	-1.83587	0.000163204707413514	0.000952904904575677	0.000637301913499289	5397	tags=57%	list=32%	signal=39%	AMHR2/CREBBP/ID3/ROCK1/TGFB1/SKP1P2/BMPR2/SMURF1/BMPR1B/ACVR2B/SMAD2/RHOA/ACVR1C/LEFTY1/COMP/SMAD1/AMH/BMP7/MYC/THBS3/DCN/SMAD7/PPP2CB/PPP2R1A/ROCK2/CDKN2B/INHBA/SMAD9/INHBB/THBS4/FST/LEFTY2/BMPR1A/ZFYVE9/ACVR1/ID4/NOG/CHRD/TGFB3/SMAD6/SMAD3/MAPK3/BMP2/BMP5/GDF5/BMP4/TGFB2
KEGG_LEUKOCYTE_TRANSENDOTHELIAL_MIGRATION	LEUKOCYTE_TRANSENDOTHELIAL_MIGRATION	97	0.40833179406285	1.77922645343318	0.000208165031936629	0.00117743346189156	0.000787466403707643	1959	tags=26%	list=11%	signal=23%	RHOH/PLCG2/ITK/ITGA4/RAC2/ITGAL/PRKCB/RASSF5/CXCR4/PIK3CG/TXK/PTK2B/VAV1/PRKCG/CYBA/PIK3CD/MAPK13/MMP9/NCF4/VAV3/ITGB2/ICAM1/NCF2/CYBB/PECAM1
KEGG_RNA_DEGRADATION	RNA_DEGRADATION	53	0.486065440463256	1.89955282624351	0.000272871708765959	0.0014592238052274	0.000975927523123881	5235	tags=51%	list=31%	signal=35%	CNOT6L/XRN1/DCP2/DCPS/EXOSC1/CNOT1/CNOT9/LSM1/CNOT7/MPHOSPH6/PARN/XRN2/EXOSC9/CNOT10/PAPOLG/DDX6/PAPOLA/CNOT2/ZCCHC7/DIS3/EXOSC8/LSM2/MTREX/LSM5/C1D/LSM6/LSM3
KEGG_RIG_I_LIKE_RECEPTOR_SIGNALING_PATHWAY	RIG_I_LIKE_RECEPTOR_SIGNALING_PATHWAY	55	0.478128122461193	1.86892278184822	0.00027410833910349	0.0014592238052274	0.000975927523123881	3264	tags=38%	list=19%	signal=31%	IL12A/CASP10/CXCL10/CASP8/MAPK13/TRAF3/TNF/IKBKE/CYLD/MAP3K1/IFIH1/IFNE/IL12B/NFKB1/TANK/IRF7/CHUK/CXCL8/TBK1/ATG5/DDX3X
KEGG_DILATED_CARDIOMYOPATHY	DILATED_CARDIOMYOPATHY	76	-0.399661	-1.77997	0.00033290600113963	0.00172159960589352	0.00115140421446789	4334	tags=50%	list=25%	signal=37%	ITGB8/IGF1/CACNA2D2/ADCY3/CACNA2D3/ADCY4/ITGA3/ITGA10/SGCG/ITGA9/CACNG8/ITGA7/ITGB4/CACNA1D/CACNA2D1/ADCY8/PRKACA/DES/ADCY2/DMD/TPM2/SGCD/ITGB3/TPM1/ADCY5/SGCB/TGFB3/ADCY6/CACNB1/CACNB3/LAMA2/SGCA/DAG1/ITGA11/ITGB5/ADCY9/LMNA/TGFB2
KEGG_FC_GAMMA_R_MEDIATED_PHAGOCYTOSIS	FC_GAMMA_R_MEDIATED_PHAGOCYTOSIS	93	0.397564622160745	1.72766903427604	0.000699231537287906	0.00351558078469753	0.00235121715754705	2408	tags=32%	list=14%	signal=28%	PLCG2/RAC2/PRKCB/PIP5K1B/PIK3CG/PTPRC/VAV1/FCGR1A/PRKCG/DOCK2/PIK3CD/ARPC5L/SYK/FCGR2A/MARCKSL1/LYN/INPP5D/WAS/VAV3/FCGR2B/LAT/RPS6KB2/ARPC2/FCGR3A/ARPC3/FCGR2C/MARCKS/HCK/PIKFYVE/PIK3R3
KEGG_METABOLISM_OF_XENOBIOTICS_BY_CYTOCHROME_P450	METABOLISM_OF_XENOBIOTICS_BY_CYTOCHROME_P450	33	-0.508261	-1.88101	0.000780255787170271	0.00381692695885997	0.00255275719842336	4639	tags=55%	list=27%	signal=40%	MGST3/CYP3A5/ALDH1A3/ADH5/AKR1C3/GSTM2/ADH4/ADH1B/ALDH3B1/EPHX1/GSTT2/GSTM5/GSTA4/ADH1C/GSTM3/MGST1/AKR1C1/AKR1C2
KEGG_ARRHYTHMOGENIC_RIGHT_VENTRICULAR_CARDIOMYOPATHY_ARVC	ARRHYTHMOGENIC_RIGHT_VENTRICULAR_CARDIOMYOPATHY_ARVC	65	-0.384937	-1.65767	0.00162256177557537	0.00768247910367606	0.00513803487596828	4334	tags=51%	list=25%	signal=38%	ITGB8/ACTN1/DSG2/CACNA2D2/CACNA2D3/CTNNA1/ITGA3/ITGA10/SGCG/PKP2/ITGA9/CACNG8/ITGA7/ITGB4/CACNA1D/JUP/CACNA2D1/DES/DMD/SGCD/ITGB3/ACTN4/SGCB/CACNB1/CACNB3/LAMA2/SGCA/DAG1/ITGA11/ITGB5/TCF7L1/LMNA/TCF7L2
KEGG_HYPERTROPHIC_CARDIOMYOPATHY_HCM	HYPERTROPHIC_CARDIOMYOPATHY_HCM	70	-0.394133	-1.72366	0.00165534080134456	0.00768247910367606	0.00513803487596828	4865	tags=50%	list=29%	signal=36%	EMD/ACTG1/MYL3/PRKAG2/ITGB8/IGF1/CACNA2D2/CACNA2D3/ITGA3/ITGA10/SGCG/ITGA9/CACNG8/ITGA7/ITGB4/CACNA1D/CACNA2D1/DES/DMD/TPM2/SGCD/ITGB3/TPM1/SGCB/TGFB3/CACNB1/CACNB3/LAMA2/SGCA/PRKAA2/DAG1/ITGA11/ITGB5/LMNA/TGFB2
KEGG_AXON_GUIDANCE	AXON_GUIDANCE	121	-0.319885	-1.56381	0.00199360179348367	0.00881545777960861	0.00589576996019186	2696	tags=33%	list=16%	signal=28%	EPHA5/LRRC4C/PLXNB3/NGEF/RAC3/CHP1/PLXNB1/EPHA7/ROCK2/SEMA4F/PLXNA3/ROBO3/SEMA3G/PAK4/MET/ABL1/NFATC2/RHOD/SEMA6C/ABLIM3/UNC5C/EFNB1/HRAS/ABLIM1/ARHGEF12/EFNA5/SEMA4C/PTK2/MAPK3/GNAI1/NTN4/EPHA6/DPYSL2/NFATC1/SEMA3E/PLXNA2/SLIT3/ROBO2/NTN1/SEMA3B
KEGG_TIGHT_JUNCTION	TIGHT_JUNCTION	105	-0.332337	-1.57602	0.00199687165173455	0.00881545777960861	0.00589576996019186	4700	tags=46%	list=28%	signal=33%	SRC/TJP2/CLDN5/TJAP1/PRKCA/CLDN11/ACTN1/YES1/RHOA/CLDN2/CTNNA1/JAM2/MAGI3/AKT1/EXOC3/CLDN1/MYH9/RAB13/MYH7B/AFDN/PPP2CB/PPP2R1A/CLDN4/MYH14/AKT2/MYH11/MPDZ/MAGI1/AKT3/MRAS/ACTN4/TJP1/LLGL1/YBX3/HRAS/JAM3/MYL9/AMOTL1/EPB41L2/RRAS/SPTAN1/MAP3K20/GNAI1/MYH10/PARD3/EPB41L1/MAGI2/CTTN
KEGG_ADHERENS_JUNCTION	ADHERENS_JUNCTION	72	-0.36584	-1.62071	0.00291793887488539	0.0125749270560537	0.00841009951408069	1607	tags=29%	list=9%	signal=27%	VCL/MET/WASF2/PTPRM/ACTN4/TJP1/IGF1R/SMAD3/MAPK3/SORBS1/PARD3/ERBB2/NECTIN3/PTPRF/WASF3/EGFR/TCF7L1/FGFR1/BAIAP2/WASL/TCF7L2
KEGG_RIBOSOME	RIBOSOME	85	0.379931012654463	1.62573687660418	0.00356570390831185	0.0150091257535917	0.0100380893379648	6311	tags=56%	list=37%	signal=36%	RPL22L1/RPL26L1/RPS15A/RPS7/RPS19/RPL17/RPSA/RPL27A/RPS10/RPL21/RPLP0/RPL36AL/MRPL13/RPS2/RPS4X/RPS8/RPS29/RPS3A/RPL6/RPL26/RPS27/RPL41/RPL28/RPS3/RPS17/RPS27A/RPS26/RPL36A/RPL39/RPS5/RPS27L/RPL35/RPL27/RPL7A/RPS12/UBA52/RPL18A/RPL11/RPS11/RPL12/RPS18/RPS13/RPL23/RPL30/RPL5/RPL9/RPL23A/RPL18
KEGG_ECM_RECEPTOR_INTERACTION	ECM_RECEPTOR_INTERACTION	81	-0.363838	-1.65301	0.00384285252299278	0.0158080978786748	0.0105724411517744	3710	tags=43%	list=22%	signal=34%	COMP/CD36/LAMC3/COL6A6/LAMA3/ITGA3/ITGA10/TNN/AGRN/ITGA9/COL4A2/LAMA5/THBS3/ITGA7/ITGB4/COL5A3/LAMA4/SV2B/LAMC1/COL5A1/COL11A2/THBS4/HSPG2/ITGB3/LAMB3/COL6A1/COL6A2/SDC2/LAMA2/DAG1/ITGA11/ITGB5/SDC4/LAMB2/TNXB
KEGG_DRUG_METABOLISM_CYTOCHROME_P450	DRUG_METABOLISM_CYTOCHROME_P450	35	-0.46562	-1.75824	0.00410686406370719	0.0165187199006889	0.0110477044988615	5556	tags=57%	list=33%	signal=39%	ALDH3A1/GSTM4/FMO2/MGST3/CYP3A5/ALDH1A3/FMO5/ADH5/GSTM2/ADH4/ADH1B/ALDH3B1/GSTT2/MAOB/GSTM5/GSTA4/ADH1C/GSTM3/MAOA/MGST1
KEGG_HOMOLOGOUS_RECOMBINATION	HOMOLOGOUS_RECOMBINATION	28	0.513948112611786	1.73002393288995	0.00430567636977912	0.0169243154180897	0.0113189664034912	3017	tags=36%	list=18%	signal=29%	BLM/BRCA2/XRCC2/RAD54L/RAD51/EME1/RAD51B/NBN/RPA3/RPA2
KEGG_TYROSINE_METABOLISM	TYROSINE_METABOLISM	32	-0.466695	-1.70667	0.00439471173839898	0.0169243154180897	0.0113189664034912	4714	tags=47%	list=28%	signal=34%	LCMT1/ALDH1A3/ADH5/COMT/ADH4/ADH1B/ALDH3B1/PNMT/MAOB/AOC2/AOC3/TPO/FAH/ADH1C/MAOA
KEGG_VASOPRESSIN_REGULATED_WATER_REABSORPTION	VASOPRESSIN_REGULATED_WATER_REABSORPTION	40	-0.422637	-1.65662	0.00533413128133721	0.0201141200400424	0.0134523047665302	3137	tags=45%	list=18%	signal=37%	DYNC1H1/ARHGDIA/RAB5B/DYNC2LI1/AVPR2/STX4/PRKACA/RAB11B/CREB3L1/DCTN2/DYNLL2/VAMP2/DYNC1I1/DCTN1/ADCY6/DYNC1LI2/CREB5/ADCY9
KEGG_DNA_REPLICATION	DNA_REPLICATION	36	0.474207828586003	1.68722759715714	0.00560653132927402	0.0207098402162979	0.0138507218660905	4398	tags=50%	list=26%	signal=37%	RNASEH2B/PRIM1/DNA2/FEN1/RFC4/PCNA/MCM5/PRIM2/POLE2/POLA2/MCM6/RPA3/RPA2/RNASEH2A/MCM2/RFC2/RFC3/LIG1
KEGG_REGULATION_OF_ACTIN_CYTOSKELETON	REGULATION_OF_ACTIN_CYTOSKELETON	189	-0.271226	-1.42307	0.00648412338819567	0.0234725266652683	0.0156984039924737	4350	tags=41%	list=26%	signal=31%	GNA12/ITGB8/ACTN1/TIAM1/FGF10/RHOA/PXN/BRK1/DIAPH2/PDGFD/PPP1CB/DIAPH1/MSN/BDKRB1/ITGA3/ITGA10/FGF17/CHRM3/MYLK/SLC9A1/MYH9/PFN4/FGF14/FGFR4/ITGA9/FGF20/PIK3R2/ITGA7/FGF18/ITGB4/WASF1/GIT1/RAC3/PDGFB/PDGFC/ROCK2/ABI2/PIK3R1/PIP5K1C/MYH14/ARHGEF4/PAK4/ARHGAP35/VCL/FGF1/PIP4K2B/WASF2/SSH3/MRAS/ITGB3/PDGFRB/ENAH/BCAR1/ACTN4/HRAS/NCKAP1/ARHGEF12/MYL9/BDKRB2/PTK2/PFN2/TIAM2/RRAS/DOCK1/GNG12/MAPK3/PDGF…
KEGG_P53_SIGNALING_PATHWAY	P53_SIGNALING_PATHWAY	66	0.395333208454512	1.60396684599656	0.00671562459755666	0.0238338833756423	0.0159400790241283	2594	tags=29%	list=15%	signal=25%	RRM2/CCNE1/CASP8/CCNB2/ATM/CCNE2/CDK1/CCNB1/TP73/FAS/CHEK1/CASP3/GTSE1/CHEK2/ATR/PMAIP1/BID/MDM2/COP1
KEGG_APOPTOSIS	APOPTOSIS	82	0.366445239012516	1.55814298037573	0.00885285221203045	0.0307318113245359	0.0205534068178053	4417	tags=44%	list=26%	signal=33%	FASLG/BIRC3/PIK3CG/CASP10/CSF2RB/PRKX/CASP8/PIK3CD/ATM/TNF/IL1B/TNFSF10/TNFRSF10A/PRKACB/FAS/CASP3/IRAK4/PPP3CC/NFKB1/PIK3R3/TNFRSF10C/IL3RA/BID/CHUK/BCL2/CASP6/MYD88/CYCS/AIFM1/FADD/APAF1/BCL2L1/EXOG/BIRC2/DFFB/CASP7
KEGG_BASAL_CELL_CARCINOMA	BASAL_CELL_CARCINOMA	47	-0.393106	-1.58477	0.0089988176806652	0.0307318113245359	0.0205534068178053	3288	tags=47%	list=19%	signal=38%	WNT2B/DVL2/DVL3/PTCH2/GLI1/FZD9/FZD4/GLI2/WNT9A/GLI3/SMO/AXIN2/DVL1/FZD10/BMP2/FZD8/FZD7/HHIP/TCF7L1/BMP4/WNT11/TCF7L2
KEGG_MELANOMA	MELANOMA	62	-0.363889	-1.56282	0.00941670081379089	0.0315633860610398	0.0211095632277963	3350	tags=40%	list=20%	signal=33%	AKT1/FGF17/FGF14/FGF20/PIK3R2/FGF18/PDGFB/PDGFC/PIK3R1/AKT2/MET/FGF1/AKT3/PDGFRB/HRAS/BAD/IGF1R/MAPK3/MITF/PDGFA/FGF2/FGF13/CCND1/EGFR/FGFR1
KEGG_GLYCOLYSIS_GLUCONEOGENESIS	GLYCOLYSIS_GLUCONEOGENESIS	48	-0.377456	-1.52724	0.0118705456588242	0.039064886622676	0.0261265598232494	5622	tags=48%	list=33%	signal=32%	HK1/ALDH3A1/PFKL/ALDH2/GCK/GPI/ALDH1A3/ACSS2/ENO2/ALDOA/PGAM2/PKM/ADH5/ADH4/ADH1B/PGM1/ALDH3B1/PFKM/ALDH7A1/ALDH3A2/PCK1/ADH1C/PFKP
KEGG_GAP_JUNCTION	GAP_JUNCTION	82	-0.331861	-1.51071	0.0125029887510494	0.0404114457846418	0.0270271373377947	2409	tags=30%	list=14%	signal=26%	PDGFB/PDGFC/ADCY8/PRKACA/ADCY2/MAP2K5/PLCB3/PLCB1/HTR2A/PDGFRB/TJP1/ADCY5/HRAS/TUBB6/TUBB2A/ADCY6/MAPK3/GNAI1/PDGFA/LPAR1/MAPK7/PRKG1/GNA11/EGFR/ADCY9
KEGG_WNT_SIGNALING_PATHWAY	WNT_SIGNALING_PATHWAY	137	-0.271405	-1.35458	0.0158755165385935	0.0496767263995473	0.0332237483916716	5459	tags=47%	list=32%	signal=33%	CTNNB1/PPP3R1/APC2/CREBBP/ROCK1/CXXC4/FZD1/SKP1P2/FOSL1/AXIN1/WNT9B/CSNK1E/GSK3B/WIF1/CTBP1/PPP2R5A/PRKCA/SMAD2/RHOA/TBL1X/NFATC4/NFAT5/PPP2R5B/PLCB4/MYC/WNT2B/DVL2/DVL3/CTNNBIP1/PPP2R5D/PPP3CA/SFRP1/SFRP2/RAC3/CHP1/PPP2CB/FZD9/PPP2R1A/CAMK2A/ROCK2/PRKACA/NKD1/PLCB3/PLCB1/FZD4/DAAM1/NFATC2/JUN/WNT9A/AXIN2/DVL1/SMAD3/LRP5/FZD10/CTBP2/FZD8/LRP6/NFATC1/FZD7/CCND1/DAAM2/TCF7L1/PRICKLE2/WNT11/TCF7L2
KEGG_AMINOACYL_TRNA_BIOSYNTHESIS	AMINOACYL_TRNA_BIOSYNTHESIS	39	0.438741671576797	1.6053144003682	0.0159185090120096	0.0496767263995473	0.0332237483916716	4316	tags=36%	list=25%	signal=27%	MARS2/MARS1/WARS1/IARS1/TARS1/SEPSECS/YARS1/GARS1/LARS2/EPRS1/FARS2/YARS2/FARSB/KARS1
