# Supplementary material for: Transcriptomic insights into the mechanism of action of telomere-related biomarkers in rheumatoid arthritis
Source: Front Immunol. 2025 May 22;16:1585895. doi: 10.3389/fimmu.2025.1585895 (PMC12137363; doi:10.3389/fimmu.2025.1585895)
Supplement: Supplementary file 8 [file Table8.xlsx]

## Sheet: 01.GSEA_S100A8
ID	Description	setSize	enrichmentScore	NES	pvalue	p.adjust	qvalue	rank	leading_edge	core_enrichment
KEGG_SYSTEMIC_LUPUS_ERYTHEMATOSUS	SYSTEMIC_LUPUS_ERYTHEMATOSUS	115	0.696042207183695	3.83732221170455	1e-10	1.64545454545455e-09	1.11004784688995e-09	1922	tags=63%	list=11%	signal=56%	FCGR2A/HLA-DRA/FCGR3A/FCGR1A/CD86/IL10/HLA-DQA1/HLA-DPA1/FCGR3B/H2BC3/H2BC10/H2AC17/HLA-DMB/H2BC9/H3C12/H2BC8/HLA-DPB1/H2BC14/H2BC5/H2BC17/HLA-DOA/H2AZ1/HLA-DMA/H4C6/H2AC12/FCGR2B/C1QB/HLA-DQB1/H2AC8/H2AC11/H2AC7/H2BC11/H2BC7/H3C4/H3-3A/H2AC4/CD80/H2BC6/H2AC16/H2AC14/TNF/H3C8/H3C2/H4C3/H2AC15/SNRPD1/H4C11/HLA-DRB1/H2BC4/H3C11/H4C13/IFNG/H2BC13/H3C10/H3C3/H3C1/H2BC12/H4C9/CD28/H2AC21/H4C1/HLA-DOB/…
KEGG_GRAFT_VERSUS_HOST_DISEASE	GRAFT_VERSUS_HOST_DISEASE	30	0.782646127867329	3.2101006853519	1e-10	1.64545454545455e-09	1.11004784688995e-09	2393	tags=83%	list=14%	signal=72%	HLA-DRA/CD86/HLA-DQA1/HLA-DPA1/HLA-DMB/HLA-DPB1/HLA-DOA/HLA-DMA/HLA-DQB1/CD80/IL1B/TNF/HLA-DRB1/GZMB/FAS/IFNG/CD28/KLRC1/HLA-DOB/FASLG/HLA-B/PRF1/KLRD1/IL6/HLA-F
KEGG_ALLOGRAFT_REJECTION	ALLOGRAFT_REJECTION	31	0.752533603142086	3.16832563431099	1e-10	1.64545454545455e-09	1.11004784688995e-09	4030	tags=97%	list=24%	signal=74%	HLA-DRA/CD86/IL10/HLA-DQA1/HLA-DPA1/HLA-DMB/HLA-DPB1/HLA-DOA/HLA-DMA/HLA-DQB1/CD80/TNF/HLA-DRB1/GZMB/FAS/IFNG/CD28/HLA-DOB/CD40LG/FASLG/HLA-B/PRF1/HLA-F/IL12A/CD40/HLA-E/IL12B/HLA-A/HLA-C/HLA-DQA2
KEGG_ANTIGEN_PROCESSING_AND_PRESENTATION	ANTIGEN_PROCESSING_AND_PRESENTATION	61	0.636210721853364	3.13071340909606	1e-10	1.64545454545455e-09	1.11004784688995e-09	4030	tags=69%	list=24%	signal=53%	B2M/CTSS/HLA-DRA/HLA-DQA1/HLA-DPA1/IFI30/HLA-DMB/HLA-DPB1/HLA-DOA/HLA-DMA/HLA-DQB1/PSME2/CTSB/HLA-DRB1/HSPA8/PSME1/CTSL/HSPA6/CD74/KLRC1/TAP1/KLRC3/HLA-DOB/KLRC2/CD8A/HLA-B/KLRD1/KLRC4/CALR/HLA-F/PDIA3/CD8B/LTA/HSPA4/CANX/HLA-E/RFX5/TAP2/HLA-A/LGMN/HLA-C/HLA-DQA2
KEGG_RIBOSOME	RIBOSOME	85	0.584872726766386	3.09416448495665	1e-10	1.64545454545455e-09	1.11004784688995e-09	4053	tags=66%	list=24%	signal=50%	RPL22L1/RPL26L1/MRPL13/RPS27L/RPS15A/RPL17/RPL21/UBA52/RPS7/RPL26/RPL36AL/RPL12/RPL41/RPS17/RPS13/RPL23/RPL30/RPL35A/RPS12/RPL39/RPS4X/RPS27/RPS3A/RPS29/RSL24D1/RPL27/RPS8/RPL34/RPS27A/RPS10/RPL27A/RPL9/RPL31/RPS18/RPS24/RPL36A/RPL11/RPSA/RPS26/RPL7/RPL5/RPS11/RPLP0/RPL35/RPS23/RPL10A/RPL24/RPL6/RPS21/RPL37/RPL15/RPL29/RPL14/RPS25/RPS20/RPS5
KEGG_TYPE_I_DIABETES_MELLITUS	TYPE_I_DIABETES_MELLITUS	35	0.712906236127323	3.06027430682619	1e-10	1.64545454545455e-09	1.11004784688995e-09	4030	tags=83%	list=24%	signal=63%	HLA-DRA/CD86/HLA-DQA1/HLA-DPA1/HLA-DMB/HLA-DPB1/HLA-DOA/HLA-DMA/HLA-DQB1/CD80/IL1B/TNF/HLA-DRB1/GZMB/FAS/IFNG/CD28/HLA-DOB/FASLG/HLA-B/PRF1/HLA-F/LTA/IL12A/HLA-E/IL12B/HLA-A/HLA-C/HLA-DQA2
KEGG_AUTOIMMUNE_THYROID_DISEASE	AUTOIMMUNE_THYROID_DISEASE	32	0.710456441125701	2.9850724141986	1e-10	1.64545454545455e-09	1.11004784688995e-09	1908	tags=66%	list=11%	signal=58%	HLA-DRA/CD86/IL10/HLA-DQA1/HLA-DPA1/HLA-DMB/HLA-DPB1/HLA-DOA/HLA-DMA/HLA-DQB1/CD80/HLA-DRB1/GZMB/FAS/CTLA4/CD28/HLA-DOB/CD40LG/FASLG/HLA-B/PRF1
KEGG_LEISHMANIA_INFECTION	LEISHMANIA_INFECTION	68	0.587920460839868	2.93778071450848	1e-10	1.64545454545455e-09	1.11004784688995e-09	1652	tags=51%	list=10%	signal=47%	FCGR2A/TLR2/HLA-DRA/FCGR3A/NCF2/FCGR1A/IL10/HLA-DQA1/HLA-DPA1/FCGR3B/HLA-DMB/CR1/HLA-DPB1/ITGA4/HLA-DOA/HLA-DMA/HLA-DQB1/PRKCB/IFNGR2/TLR4/IL1B/TNF/HLA-DRB1/JAK2/PTPN6/STAT1/IRAK4/IFNGR1/IFNG/NCF1/ITGB2/HLA-DOB/FOS/FCGR2C/CYBA
KEGG_CYTOKINE_CYTOKINE_RECEPTOR_INTERACTION	CYTOKINE_CYTOKINE_RECEPTOR_INTERACTION	213	0.427100503141819	2.57262661434618	1e-10	1.64545454545455e-09	1.11004784688995e-09	3877	tags=51%	list=23%	signal=40%	CCR1/IL10/CCL4/IL7R/TNFSF13B/CXCR4/CSF2RA/CCL3/IL18/CCL18/CCL4L2/IFNGR2/CXCL10/CXCR2/IL7/CCL2/TNFSF8/CXCR1/IL2RG/IL18RAP/IL1B/CCL5/CCR5/CCR2/TNF/CCL8/CXCL13/CSF3R/CCL23/CXCL11/CXCL9/CXCL3/IFNGR1/CXCL1/CXCL2/TNFSF10/FAS/CXCL6/IFNG/IL12RB1/TNFRSF10C/CCL13/IL1RAP/IL2RA/CCR4/CSF2RB/IL21R/CCL7/CXCL8/PF4V1/XCL2/TNFSF14/CXCR6/OSM/PPBP/XCL1/CCR7/PRLR/PF4/TNFRSF17/IL1R2/CD40LG/CCR3/IL10RB/FASLG/CD27/LTB/I…
KEGG_NATURAL_KILLER_CELL_MEDIATED_CYTOTOXICITY	NATURAL_KILLER_CELL_MEDIATED_CYTOTOXICITY	107	0.458777642985173	2.52704128407798	1e-10	1.64545454545455e-09	1.11004784688995e-09	2324	tags=43%	list=14%	signal=37%	FCER1G/FCGR3A/TYROBP/FCGR3B/CD244/CD48/PIK3CG/PRKCB/IFNGR2/BID/VAV3/LCP2/TNF/SYK/PTPN6/NRAS/IFNGR1/GZMB/TNFSF10/FAS/KLRK1/IFNG/TNFRSF10C/MICB/RAC2/CD247/LCK/HCST/KLRC1/ITGB2/KRAS/CASP3/KLRC3/KLRC2/FASLG/PLCG2/VAV1/HLA-B/ITGAL/PRF1/IFNAR2/KLRD1/SH2D1A/ICAM1/PAK1/ZAP70
KEGG_CHEMOKINE_SIGNALING_PATHWAY	CHEMOKINE_SIGNALING_PATHWAY	174	0.404361883756486	2.36028883893628	1e-10	1.64545454545455e-09	1.11004784688995e-09	1745	tags=34%	list=10%	signal=31%	LYN/CCR1/CCL4/GNG10/CXCR4/HCK/CCL3/FGR/GNG5/CCL18/CCL4L2/RAP1B/PIK3CG/PRKCB/CXCL10/CXCR2/CCL2/CXCR1/CHUK/DOCK2/VAV3/CCL5/CCR5/CCR2/CCL8/CXCL13/JAK2/NRAS/STAT1/ITK/CCL23/CXCL11/CXCL9/CXCL3/CXCL1/CXCL2/CXCL6/NCF1/CCL13/CCR4/CCL7/PRKX/CXCL8/PF4V1/CDC42/RAC2/XCL2/CXCR6/GNAI3/PPBP/XCL1/PRKACB/CCR7/ARRB2/PF4/KRAS/CCR3/JAK3/GNB4/VAV1
KEGG_ASTHMA	ASTHMA	20	0.819178102722366	3.02599940544972	1.63662039927097e-10	2.46856910223371e-09	1.66533303785467e-09	1478	tags=70%	list=9%	signal=64%	FCER1G/HLA-DRA/IL10/HLA-DQA1/HLA-DPA1/HLA-DMB/HLA-DPB1/HLA-DOA/HLA-DMA/HLA-DQB1/TNF/HLA-DRB1/HLA-DOB/CD40LG
KEGG_OXIDATIVE_PHOSPHORYLATION	OXIDATIVE_PHOSPHORYLATION	108	0.438668855702098	2.41048091526626	9.45643786573227e-10	1.31662711822888e-08	8.88216026255015e-09	4647	tags=59%	list=27%	signal=43%	ATP6V0E1/ATP5F1E/COX7A2/ATP6V1A/NDUFB3/ATP6V1B2/ATP6V0B/COX7B/ATP5F1C/COX7C/ATP5MF/ATP5MG/ATP5PB/PPA1/COX6C/ATP6V1F/NDUFA4/PPA2/NDUFV2/NDUFAB1/ATP6V1E1/NDUFA9/ATP6V1D/COX5A/ATP5PD/NDUFA7/NDUFB5/SDHD/ATP5PO/NDUFB2/SDHB/NDUFB1/NDUFB4/NDUFA5/ATP5MC3/NDUFB8/UQCRQ/NDUFA1/NDUFA6/ATP6V1G1/UQCR10/ATP5PF/UQCRH/NDUFS5/ATP6V0A2/COX7A2L/ATP6V1C1/UQCRC2/NDUFB6/ATP6V0D1/NDUFS4/COX5B/UQCRB/NDUFA8/ATP5MC1/UQCRFS…
KEGG_HEMATOPOIETIC_CELL_LINEAGE	HEMATOPOIETIC_CELL_LINEAGE	74	0.494737494682024	2.54470325649573	2.47343321985928e-09	3.19779580567522e-08	2.1572801015314e-08	2633	tags=45%	list=15%	signal=38%	HLA-DRA/FCGR1A/TFRC/IL7R/CR1/CSF2RA/ITGA4/CD2/IL7/CD3D/IL1B/TNF/CD33/HLA-DRB1/CD38/CSF3R/IL2RA/CD3G/CD14/MS4A1/IL1R2/CD3E/CD8A/CD55/IL6/ITGAM/CD5/CD8B/CD19/FLT3/CD7/GYPA/IL3RA
KEGG_PROTEASOME	PROTEASOME	43	0.617302737132323	2.76918849340847	4.21724165662161e-09	5.08880493232341e-08	3.43298268188145e-08	4728	tags=74%	list=28%	signal=54%	POMP/PSMB9/PSMA5/PSMA6/PSME2/PSMB8/PSMA3/PSMA4/PSMA1/PSME1/IFNG/PSMB3/PSMD14/PSMA2/PSMC2/PSMB4/PSMB1/PSMD6/PSMB7/PSMD1/PSMD8/PSMC1/PSMB10/PSMC6/PSME4/PSMB6/PSMB5/SEM1/PSMA8/PSMD12/PSMA7/PSMD7
KEGG_NOD_LIKE_RECEPTOR_SIGNALING_PATHWAY	NOD_LIKE_RECEPTOR_SIGNALING_PATHWAY	59	0.515063553519496	2.50739613485968	4.53703208899241e-08	5.13251755067267e-07	3.46247185738895e-07	2982	tags=54%	list=17%	signal=45%	NLRC4/CASP1/MEFV/IL18/BIRC3/CCL2/CHUK/IL1B/CCL5/TNF/CCL8/CASP5/CXCL1/CXCL2/NOD2/CCL13/CCL7/CXCL8/BIRC2/NLRP3/NAIP/CASP8/RIPK2/MAPK13/TAB3/IL6/HSP90B1/NFKB1/PYCARD/ERBIN/TNFAIP3/MAPK8
KEGG_INTESTINAL_IMMUNE_NETWORK_FOR_IGA_PRODUCTION	INTESTINAL_IMMUNE_NETWORK_FOR_IGA_PRODUCTION	38	0.616849328194652	2.7344876640414	4.98971645972439e-08	5.31258046594185e-07	3.58394494939956e-07	2218	tags=61%	list=13%	signal=53%	HLA-DRA/CD86/IL10/HLA-DQA1/HLA-DPA1/TNFSF13B/HLA-DMB/CXCR4/HLA-DPB1/ITGA4/HLA-DOA/HLA-DMA/HLA-DQB1/CD80/HLA-DRB1/ICOS/CD28/HLA-DOB/TNFRSF17/CD40LG/ITGB7/IL6/IL15
KEGG_TOLL_LIKE_RECEPTOR_SIGNALING_PATHWAY	TOLL_LIKE_RECEPTOR_SIGNALING_PATHWAY	89	0.423278945256217	2.23291492974946	9.78384816709956e-08	9.83820287913901e-07	6.63699641744766e-07	3101	tags=46%	list=18%	signal=38%	TLR8/TLR2/TLR1/LY96/CD86/CCL4/CCL3/SPP1/TLR7/TLR6/PIK3CG/CXCL10/CHUK/CD80/TLR4/IL1B/CCL5/TNF/STAT1/IRAK4/CXCL11/CXCL9/CXCL8/TBK1/LBP/CD14/CASP8/MAP3K8/FOS/CTSK/IFNAR2/MAPK13/MAP2K4/IL6/TLR5/NFKB1/IL12A/TLR3/MAPK8/IFNAR1/CD40
KEGG_LYSOSOME	LYSOSOME	115	0.373797303166354	2.06076683182656	2.17946392460871e-07	2.07622615975882e-06	1.40065271609202e-06	3300	tags=43%	list=19%	signal=35%	CTSS/NPC2/AP1S2/LAPTM5/PPT1/HEXB/LIPA/CTSH/GLA/CTSC/CTSB/GLB1/CTSZ/ATP6V0B/GNPTAB/CD68/M6PR/CTSL/ASAH1/LAMP2/ARSB/LAMP3/GNS/AGA/MANBA/SLC11A2/CTSW/SLC11A1/ACP5/GALC/AP4E1/DNASE2/CTSK/AP3S1/CLN5/CD63/FUCA1/AP3M1/AP3B1/NPC1/MFSD8/CLTC/NAGA/ATP6V0A2/GM2A/SLC17A5/AP1S3/AP1G1/ENTPD4
KEGG_CELL_CYCLE	CELL_CYCLE	125	0.360884061837315	2.03344314713003	4.85400313651858e-07	4.31974037536788e-06	2.91416041606673e-06	3237	tags=38%	list=19%	signal=31%	CDC7/RBX1/TTK/DBF4/MAD2L1/PCNA/BUB1/CDK1/CCNB2/CCNE2/CDC6/PTTG1/CCNB1/CDC25C/CDK7/E2F2/ORC1/ATR/ANAPC10/CHEK1/RB1/ATM/CCNA2/CDC45/BUB1B/E2F5/CDC20/ANAPC13/CHEK2/CCNE1/MDM2/E2F3/ORC5/SKP1/ORC6/RBL1/CDC25A/CDC27/ORC3/YWHAZ/YWHAH/BUB3/CDC14A/CCNH/YWHAQ/YWHAB/CDKN2D
KEGG_CELL_ADHESION_MOLECULES_CAMS	CELL_ADHESION_MOLECULES_CAMS	115	0.366137393578121	2.01853729330259	5.01185347418373e-07	4.31974037536788e-06	2.91416041606673e-06	2476	tags=35%	list=15%	signal=30%	PTPRC/HLA-DRA/SELL/CD86/HLA-DQA1/HLA-DPA1/CD226/HLA-DMB/CD58/HLA-DPB1/ITGA4/CD2/HLA-DOA/PDCD1LG2/HLA-DMA/ALCAM/HLA-DQB1/CD80/HLA-DRB1/CD274/ICOS/ICAM3/CTLA4/SELE/SELPLG/CD28/ITGB2/HLA-DOB/CD40LG/CD8A/HLA-B/ITGAL/ITGB7/ICAM1/VCAM1/SDC1/ITGAM/HLA-F/CD6/CD8B
KEGG_PRIMARY_IMMUNODEFICIENCY	PRIMARY_IMMUNODEFICIENCY	32	0.599286131917959	2.51797632767689	6.74691862554711e-07	5.55087396010921e-06	3.74470124671514e-06	3733	tags=72%	list=22%	signal=56%	PTPRC/IL7R/BTK/CD3D/IL2RG/ICOS/LCK/TAP1/CD79A/BLNK/CD40LG/JAK3/CD3E/CD8A/DCLRE1C/ZAP70/CD8B/CD19/CD40/TNFRSF13B/RFX5/TNFRSF13C/TAP2
KEGG_BASAL_CELL_CARCINOMA	BASAL_CELL_CARCINOMA	47	-0.561302	-2.17028	1.79316985101455e-06	1.41114670884188e-05	9.51980332804061e-06	3657	tags=53%	list=21%	signal=42%	WNT10B/GLI3/BMP2/WNT9A/FZD10/FZD8/WNT5B/BMP4/FZD4/FZD9/FZD7/SUFU/AXIN1/WNT11/PTCH2/GLI1/AXIN2/DVL2/PTCH1/TCF7L2/DVL3/SMO/GLI2/DVL1/TCF7L1
KEGG_PARKINSONS_DISEASE	PARKINSONS_DISEASE	106	0.360619475951487	1.97513615540735	2.47360318185535e-06	1.86550906631591e-05	1.25849986445272e-05	4647	tags=58%	list=27%	signal=42%	ATP5F1E/COX7A2/NDUFB3/UBE2L6/SLC25A5/COX7B/ATP5F1C/COX7C/UBE2J1/ATP5PB/COX6C/SNCA/UBB/LRRK2/NDUFA4/NDUFV2/CASP3/NDUFAB1/NDUFA9/COX5A/CYCS/ATP5PD/NDUFA7/NDUFB5/SDHD/ATP5PO/NDUFB2/SDHB/NDUFB1/VDAC1/NDUFB4/NDUFA5/VDAC3/ATP5MC3/NDUFB8/UQCRQ/NDUFA1/NDUFA6/UQCR10/ATP5PF/UQCRH/NDUFS5/PARK7/COX7A2L/PPID/UQCRC2/NDUFB6/NDUFS4/COX5B/UQCRB/NDUFA8/ATP5MC1/UQCRFS1/COX6B1/COX6A1/ATP5F1B/NDUFA2/UQCRHL/UBE2L3/ATP…
KEGG_T_CELL_RECEPTOR_SIGNALING_PATHWAY	T_CELL_RECEPTOR_SIGNALING_PATHWAY	100	0.362823662843084	1.94763918841809	5.69139083390961e-06	4.12056696375056e-05	2.77979510203585e-05	2852	tags=40%	list=17%	signal=34%	PTPRC/IL10/NCK1/PIK3CG/CHUK/CD3D/VAV3/LCP2/TNF/PTPN6/NRAS/ITK/RASGRP1/ICOS/IFNG/CTLA4/CDC42/TEC/CD247/MALT1/CD28/LCK/GRAP2/CD3G/KRAS/CD40LG/MAP3K8/BCL10/FOS/CD3E/CD8A/VAV1/MAPK13/PAK1/ZAP70/NFKB1/CD8B/NFKBIE/PDCD1/CBL
KEGG_ALZHEIMERS_DISEASE	ALZHEIMERS_DISEASE	146	0.309253299454833	1.77545557325005	9.41433096847035e-06	6.5538227126659e-05	4.42130523215612e-05	3799	tags=42%	list=22%	signal=33%	ATP5F1E/COX7A2/NDUFB3/BID/IL1B/TNF/COX7B/FAS/ATP5F1C/COX7C/ATP5PB/COX6C/ATF6/SNCA/NDUFA4/NDUFV2/ADAM17/CASP3/CASP8/NDUFAB1/CALM2/ITPR2/NDUFA9/ADAM10/COX5A/CYCS/ATP5PD/CASP7/PSEN1/NDUFA7/NDUFB5/SDHD/ATP5PO/IDE/NDUFB2/SDHB/NDUFB1/NDUFB4/CDK5/NDUFA5/ATP5MC3/NDUFB8/UQCRQ/NAE1/NDUFA1/NDUFA6/UQCR10/ATP5PF/UQCRH/NDUFS5/COX7A2L/UQCRC2/EIF2AK3/MAPK1/NDUFB6/NDUFS4/COX5B/PPP3CC/UQCRB/GAPDH/NDUFA8/ATP5MC1
KEGG_CIRCADIAN_RHYTHM_MAMMAL	CIRCADIAN_RHYTHM_MAMMAL	12	-0.744082	-2.04651	3.54855631760367e-05	0.000237884701291209	0.000160480519626521	2334	tags=67%	list=14%	signal=58%	BHLHE41/NR1D1/PER1/PER3/PER2/CSNK1D/CRY2/CSNK1E
KEGG_PROTEIN_EXPORT	PROTEIN_EXPORT	23	0.581134100699925	2.19755004937602	8.87323676767131e-05	0.000573591376767324	0.000386953182349576	3659	tags=57%	list=21%	signal=44%	SEC11C/SEC61G/SRP19/SEC61B/SPCS3/SPCS1/SRP72/SRPRB/SRP54/SPCS2/SEC11A/SRP14/SRP9
KEGG_RNA_DEGRADATION	RNA_DEGRADATION	53	0.421667492790531	2.01374132606591	0.000119884578535717	0.000748245128102232	0.000504777172781965	3930	tags=53%	list=23%	signal=41%	LSM3/MPHOSPH6/XRN2/LSM1/C1D/DCP2/LSM5/ENO1/XRN1/EXOSC8/CNOT7/PAPOLG/CNOT6L/EXOSC1/PAPOLA/CNOT10/CNOT1/PNPT1/CNOT2/EXOSC9/DIS3/LSM2/PARN/CNOT8/CNOT9/HSPA9/MTREX/LSM6
KEGG_VIRAL_MYOCARDITIS	VIRAL_MYOCARDITIS	60	0.403387850014357	1.97645917646228	0.000182592368936442	0.00110164062591653	0.000743182975320256	2393	tags=45%	list=14%	signal=39%	HLA-DRA/CD86/HLA-DQA1/HLA-DPA1/HLA-DMB/HLA-DPB1/HLA-DOA/HLA-DMA/HLA-DQB1/BID/CD80/HLA-DRB1/RAC2/CD28/ITGB2/CASP3/HLA-DOB/CASP8/CD40LG/CXADR/HLA-B/CYCS/ITGAL/PRF1/CD55/ICAM1/HLA-F
KEGG_P53_SIGNALING_PATHWAY	P53_SIGNALING_PATHWAY	66	0.37828944826204	1.90803870460152	0.000217006928650084	0.0012670404543763	0.000854764133222743	1886	tags=29%	list=11%	signal=26%	BID/CDK1/CCNB2/RRM2/CCNE2/FAS/CCNB1/ATR/CHEK1/PMAIP1/ATM/CASP3/CASP8/RRM2B/COP1/CHEK2/CCNE1/MDM2/CYCS
KEGG_B_CELL_RECEPTOR_SIGNALING_PATHWAY	B_CELL_RECEPTOR_SIGNALING_PATHWAY	73	0.356377928720467	1.82755671649435	0.000257269439766808	0.00145518026868101	0.000981686020162821	3672	tags=47%	list=22%	signal=37%	LYN/DAPP1/PIK3AP1/BTK/FCGR2B/PIK3CG/PRKCB/CHUK/VAV3/LILRB3/SYK/PTPN6/NRAS/RAC2/MALT1/CD79A/KRAS/BLNK/CD72/BCL10/FOS/PLCG2/VAV1/IFITM1/RASGRP3/NFKB1/CD19/NFKBIE/CD79B/CR2/MAPK1/PIK3CA/GRB2/PPP3CC
KEGG_EPITHELIAL_CELL_SIGNALING_IN_HELICOBACTER_PYLORI_INFECTION	EPITHELIAL_CELL_SIGNALING_IN_HELICOBACTER_PYLORI_INFECTION	65	0.370703860017955	1.8575936728239	0.00034241817999143	0.00187811183571057	0.00126700187811821	3042	tags=42%	list=18%	signal=34%	LYN/ATP6V0E1/ATP6V1A/CXCR2/CXCR1/CHUK/CCL5/ATP6V1B2/ATP6V0B/CXCL1/CXCL8/CDC42/ATP6V1F/ADAM17/CASP3/ATP6V1E1/ATP6V1D/ADAM10/PLCG2/MAPK13/MAP2K4/PAK1/NFKB1/ATP6V1G1/ATP6V0A2/MAPK8/ATP6V1C1
KEGG_NOTCH_SIGNALING_PATHWAY	NOTCH_SIGNALING_PATHWAY	45	-0.47639	-1.82951	0.000452013000372521	0.00240630450198313	0.00162332842239048	3141	tags=53%	list=18%	signal=44%	CTBP2/EP300/NOTCH1/JAG1/MAML3/DTX4/HES1/NOTCH4/JAG2/MAML1/CREBBP/KAT2A/DTX2/DTX3/DTX1/DLL1/NOTCH3/DVL2/CTBP1/DVL3/NCOR2/RFNG/DVL1/NUMBL
KEGG_JAK_STAT_SIGNALING_PATHWAY	JAK_STAT_SIGNALING_PATHWAY	116	0.290215852197345	1.60232847227639	0.000505167594888422	0.00261243813356584	0.00176238920321976	4155	tags=46%	list=24%	signal=35%	IL10/IL7R/CSF2RA/PIK3CG/IFNGR2/IL7/IL2RG/JAK2/PTPN6/STAT1/CSF3R/IFNGR1/IFNG/IL12RB1/IL2RA/CSF2RB/IL21R/OSM/PRLR/PIAS1/IL10RB/JAK3/IL13RA1/IL26/IFNAR2/IL23A/IL6/IL15/IL2RB/PIM1/IL3RA/IL12A/IL10RA/STAT4/CBL/IL15RA/IL23R/IFNAR1/STAM2/IRF9/SOCS3/SOCS4/PIK3CA/OSMR/GRB2/IL5RA/IL12B/IFNE/IFNLR1/CNTF/PIK3CB/PIK3CD/IL12RB2
KEGG_APOPTOSIS	APOPTOSIS	82	0.319228201050925	1.6869793995173	0.0011162650802813	0.00561233276474766	0.00378616226060325	1959	tags=28%	list=11%	signal=25%	PIK3CG/BIRC3/CHUK/BID/IL1B/TNF/IRAK4/TNFSF10/FAS/TNFRSF10C/IL1RAP/CSF2RB/PRKX/IRAK3/PRKACB/ATM/BIRC2/CASP3/CASP8/FASLG/CASP6/CYCS/CASP7
KEGG_FOCAL_ADHESION	FOCAL_ADHESION	192	-0.319374	-1.53972	0.00115417851637477	0.00564611652604953	0.00380895328305755	6071	tags=45%	list=36%	signal=30%	PTK2/GSK3B/ACTN3/MAP2K1/MAPK10/THBS4/BCL2/COL5A2/PARVB/FLT4/PIK3R1/CRKL/COL4A6/ITGB3/ZYX/SHC1/PDGFA/COL6A3/VCL/CCND2/DOCK1/CCND1/RAPGEF1/VEGFD/TLN1/LAMA2/VWF/CAPN2/COL1A1/COL1A2/VEGFA/FLNA/PDPK1/LAMA3/SRC/LAMC3/AKT1/LAMA4/FLNB/ITGB4/MAPK3/SHC2/VAV2/ITGB5/MYLK/LAMC1/MYL5/PXN/LAMB3/COL5A1/ITGA3/SHC3/COL6A6/COL4A1/JUN/ACTN4/ITGA11/PDGFB/ELK1/HRAS/COL11A2/BAD/PARVA/IGF1R/PDGFRB/COL4A2/MYL9/COL5A3/TLN…
KEGG_CYTOSOLIC_DNA_SENSING_PATHWAY	CYTOSOLIC_DNA_SENSING_PATHWAY	41	0.404364806458004	1.82460295976356	0.00123016795613819	0.0058594842121319	0.00395289426349113	2649	tags=37%	list=16%	signal=31%	CCL4/CASP1/IL18/CCL4L2/CXCL10/CHUK/IL1B/CCL5/AIM2/TBK1/ZBP1/IL6/RIPK3/NFKB1/PYCARD
KEGG_HEDGEHOG_SIGNALING_PATHWAY	HEDGEHOG_SIGNALING_PATHWAY	45	-0.44006	-1.68999	0.00218397822957276	0.010135898962889	0.00683782657572038	4334	tags=62%	list=25%	signal=47%	BMP7/WNT2/GSK3B/WNT2B/HHIP/STK36/BMP8B/IHH/CSNK1G2/BMP5/WNT10B/GLI3/BMP2/BMP8A/WNT9A/WNT5B/GAS1/BMP4/SUFU/WNT11/PTCH2/GLI1/PRKACA/PTCH1/CSNK1D/SMO/GLI2/CSNK1E
KEGG_COMPLEMENT_AND_COAGULATION_CASCADES	COMPLEMENT_AND_COAGULATION_CASCADES	53	0.352438911401707	1.68312903635629	0.0028650122857276	0.0129641805929174	0.00874582697748424	3814	tags=40%	list=22%	signal=31%	C3AR1/SERPINA1/CR1/C5AR1/C1QB/F13A1/PLAUR/CFB/C4BPB/C1QA/CD55/CD46/C2/CR2/C1QC/PLAU/C4A/CD59/CFH/CFI/PROS1
KEGG_PATHOGENIC_ESCHERICHIA_COLI_INFECTION	PATHOGENIC_ESCHERICHIA_COLI_INFECTION	51	0.362797236039027	1.70868798000717	0.00316894849079613	0.0139897482154658	0.00943768998542622	3752	tags=41%	list=22%	signal=32%	LY96/ARPC3/ARPC2/ARPC5/NCK1/TLR4/HCLS1/TUBA1C/CDC42/TUBB1/CD14/TUBA1A/TLR5/TUBA1B/YWHAZ/EZR/CDH1/YWHAQ/ARPC1B/TUBA4A/WAS
KEGG_VIBRIO_CHOLERAE_INFECTION	VIBRIO_CHOLERAE_INFECTION	49	0.346451154508794	1.62797556596229	0.00332146447271252	0.014313930227642	0.0096563879407181	1719	tags=29%	list=10%	signal=26%	ATP6V0E1/ATP6V1A/PRKCB/ERO1A/ATP6V1B2/SEC61G/ATP6V0B/SEC61B/PRKX/ATP6V1F/PRKACB/ATP6V1E1/ATP6V1D/PLCG2
KEGG_FC_GAMMA_R_MEDIATED_PHAGOCYTOSIS	FC_GAMMA_R_MEDIATED_PHAGOCYTOSIS	93	0.285354940337719	1.51512434281885	0.00408448190884896	0.0168769881621788	0.0113854645351134	955	tags=19%	list=6%	signal=18%	FCGR2A/PTPRC/FCGR3A/LYN/FCGR1A/ARPC3/ARPC2/HCK/ARPC5/FCGR2B/PIK3CG/PRKCB/DOCK2/VAV3/SYK/NCF1/CDC42/RAC2
KEGG_MELANOGENESIS	MELANOGENESIS	87	-0.364451	-1.58057	0.00410269325489429	0.0168769881621788	0.0113854645351134	4745	tags=43%	list=28%	signal=31%	CALML6/EP300/CAMK2G/ADCY8/CALM3/CAMK2A/GNAS/WNT10B/MC1R/ADCY4/WNT9A/FZD10/FZD8/MAPK3/WNT5B/CREB3L2/ADCY3/GNAI1/HRAS/GNAO1/MAP2K2/FZD4/FZD9/CREBBP/FZD7/PLCB3/CREB3L1/ADCY5/WNT11/PRKACA/DVL2/TCF7L2/DVL3/ADCY9/ADCY6/DVL1/TCF7L1
KEGG_HUNTINGTONS_DISEASE	HUNTINGTONS_DISEASE	160	0.24462696224469	1.41244646744938	0.00445182576210852	0.0176482661638359	0.0119057800232914	4806	tags=47%	list=28%	signal=34%	ATP5F1E/SOD2/COX7A2/NDUFB3/SLC25A5/TBPL1/COX7B/POLR2K/ATP5F1C/COX7C/POLR2G/ATP5PB/COX6C/NDUFA4/NDUFV2/CASP3/CASP8/NDUFAB1/NDUFA9/TGM2/COX5A/CYCS/ATP5PD/NDUFA7/NDUFB5/SDHD/ATP5PO/POLR2B/NDUFB2/SDHB/NDUFB1/VDAC1/NDUFB4/NDUFA5/VDAC3/ATP5MC3/NDUFB8/UQCRQ/AP2S1/NDUFA1/NDUFA6/UQCR10/ATP5PF/CLTC/UQCRH/NDUFS5/GPX1/COX7A2L/DCTN4/PPID/UQCRC2/NDUFB6/TFAM/NDUFS4/COX5B/UQCRB/HDAC1/NDUFA8/ATP5MC1/UQCRFS1/COX6B…
KEGG_DILATED_CARDIOMYOPATHY	DILATED_CARDIOMYOPATHY	76	-0.375357	-1.58616	0.00456628536815149	0.0176482661638359	0.0119057800232914	5869	tags=51%	list=34%	signal=34%	DES/ADCY1/ADRB1/ATP2A2/CACNA1C/MYL3/ITGB3/CACNA1F/CACNA2D1/SGCG/CACNA1D/TGFB2/ADCY8/LAMA2/DMD/GNAS/TGFB1/CACNG8/ADCY4/ITGB4/ITGB5/TPM1/ADCY3/ITGA3/LMNA/ITGA11/TGFB3/SGCA/CACNA2D2/EMD/TPM2/ADCY5/PRKACA/CACNB1/DAG1/ITGA7/CACNB3/ADCY9/ADCY6
KEGG_INSULIN_SIGNALING_PATHWAY	INSULIN_SIGNALING_PATHWAY	125	-0.337788	-1.54838	0.00458269894862037	0.0176482661638359	0.0119057800232914	6073	tags=47%	list=36%	signal=31%	PDE3B/GSK3B/MAP2K1/MAPK10/GYS2/PRKAG3/GCK/PIK3R1/TSC1/PRKAB1/FLOT2/CRKL/SHC1/PRKAG2/PRKAR1B/PRKAR2B/CALML6/PRKAA2/RAPGEF1/PPP1R3C/PCK1/CALM3/INPP5K/ACACA/PHKA2/SOCS2/ARAF/PDPK1/AKT1/PYGB/MAPK3/SHC2/GYS1/SORBS1/SHC3/ELK1/HRAS/MAP2K2/BAD/RPTOR/PYGM/EXOC7/PHKA1/PHKG1/INSR/PRKACA/PIK3R2/LIPE/ACACB/IRS2/SLC2A4/MKNK2/SREBF1/TSC2/FASN/PTPRF/AKT2/TRIP10/IRS1
KEGG_ECM_RECEPTOR_INTERACTION	ECM_RECEPTOR_INTERACTION	81	-0.380552	-1.63058	0.00549866697011867	0.0207345566998225	0.0139878370292492	4198	tags=38%	list=25%	signal=29%	SDC4/GP1BA/LAMA2/VWF/COL1A1/COL1A2/LAMA3/LAMC3/LAMA4/ITGB4/ITGB5/LAMC1/LAMB3/COL5A1/ITGA3/COL6A6/COL4A1/AGRN/ITGA11/COL11A2/COL4A2/COL5A3/COL6A1/TNN/LAMA5/COL6A2/DAG1/ITGA7/TNXB/HSPG2/LAMB2
KEGG_LEUKOCYTE_TRANSENDOTHELIAL_MIGRATION	LEUKOCYTE_TRANSENDOTHELIAL_MIGRATION	97	0.278184767472612	1.47255556907936	0.00730714398642783	0.0269916951335395	0.0182089946815387	2380	tags=28%	list=14%	signal=24%	NCF2/CYBB/CXCR4/ITGA4/TXK/RAP1B/PIK3CG/PRKCB/VAV3/MYL12B/ITK/NCF1/CDC42/MYL12A/RAC2/GNAI3/ITGB2/CYBA/RHOH/RASSF5/PLCG2/VAV1/ITGAL/MAPK13/ICAM1/VCAM1/ITGAM
KEGG_VASCULAR_SMOOTH_MUSCLE_CONTRACTION	VASCULAR_SMOOTH_MUSCLE_CONTRACTION	100	-0.339363	-1.50215	0.00815916376895216	0.0295361728436068	0.0199255367831253	7142	tags=61%	list=42%	signal=36%	ACTG2/ROCK2/EDNRA/ADCY2/RAF1/ARHGEF12/GUCY1A2/RAMP3/ACTA2/PRKCD/PLA2G5/MYLK3/MAP2K1/PLCB4/ADCY1/PLCB1/RAMP1/CACNA1C/PRKCE/PTGIR/CACNA1F/ITPR3/CALML6/CACNA1D/ARHGEF11/ADRA1D/ADCY8/CYP4A11/MYL6B/CALM3/AGTR1/ARAF/GNAS/RAMP2/ADCY4/IRAG1/ADRA1A/CALD1/AVPR1A/MAPK3/MYLK/PPP1R12B/MYH11/ARHGEF1/ADCY3/GNA12/MAP2K2/PLA2G4B/PLCB3/PPP1R14A/ADRA1B/PRKG1/PLA2G6/MYL9/NPR1/ADCY5/PRKACA/NPR2/ADCY9/GNA11/ADCY6
KEGG_PATHWAYS_IN_CANCER	PATHWAYS_IN_CANCER	305	-0.268797	-1.3585	0.00856477526831429	0.0303965553640174	0.0205059634907009	3769	tags=29%	list=22%	signal=23%	TRAF2/VEGFA/ARAF/WNT10B/TGFB1/FLT3LG/RXRG/GLI3/RASSF1/BMP2/STAT5A/LAMA3/LAMC3/IKBKG/AKT1/LAMA4/WNT9A/FZD10/STAT5B/FZD8/CASP9/MAPK3/RET/PML/LAMC1/WNT5B/PLCG1/RARA/RELA/LAMB3/PIAS3/FGF17/EGLN2/ITGA3/PPARD/DAPK2/FGF13/COL4A1/JUN/BMP4/PIAS4/BCR/PDGFB/TGFB3/HRAS/MAP2K2/JUP/FZD4/FZD9/SMAD3/CREBBP/FZD7/ZBTB16/BAD/SUFU/AXIN1/IGF1R/PDGFRB/COL4A2/RUNX1T1/WNT11/PTCH2/GLI1/PIK3R2/EGFR/AXIN2/DVL2/CTBP1/PTCH1/…
KEGG_WNT_SIGNALING_PATHWAY	WNT_SIGNALING_PATHWAY	137	-0.308188	-1.42876	0.00977554482668634	0.0340264156467351	0.0229547206456602	4694	tags=45%	list=28%	signal=33%	SENP2/GSK3B/PPP2R5A/MAPK10/PLCB4/WNT2B/CHP1/PLCB1/NKD2/CAMK2B/CXXC4/CER1/CCND2/SFRP2/CTBP2/EP300/CCND1/NFATC2/CAMK2G/PRICKLE1/CAMK2A/LRP6/WNT10B/TBL1X/PPP2R5D/VANGL2/SFRP1/CTNNBIP1/WNT9A/FZD10/FZD8/NFATC4/WNT5B/NKD1/PORCN/PPARD/JUN/PPP2R5B/FZD4/FZD9/SMAD3/CREBBP/FZD7/PLCB3/PRICKLE2/AXIN1/WNT11/PPP2R1A/PRKACA/AXIN2/DVL2/CTBP1/TCF7L2/RAC3/NFATC1/DAAM2/DVL3/CSNK1E/DVL1/LRP5/TCF7L1
KEGG_GLYCEROLIPID_METABOLISM	GLYCEROLIPID_METABOLISM	42	-0.410124	-1.54339	0.0120845039134708	0.0409386336047053	0.0276178045835755	5086	tags=52%	list=30%	signal=37%	DGKB/AGPAT3/GPAT4/DGKG/DGAT2/GPAM/PLPP3/ALDH3A2/LPL/DGKZ/ALDH7A1/GLYCTK/PNPLA3/GPAT2/CEL/DGKQ/TKFC/DGKD/AGPAT2/MGLL/AGPAT1/DGAT1
KEGG_N_GLYCAN_BIOSYNTHESIS	N_GLYCAN_BIOSYNTHESIS	46	0.328621246822994	1.51022682921231	0.012213735992564	0.0409386336047053	0.0276178045835755	2800	tags=35%	list=16%	signal=29%	MGAT4A/ALG5/DAD1/DPM1/STT3B/ALG8/MGAT2/ALG6/MAN2A1/ALG2/RPN1/RPN2/ST6GAL1/STT3A/DDOST/FUT8
