# Supplementary material for: Transcriptomic insights into the mechanism of action of telomere-related biomarkers in rheumatoid arthritis
Source: Front Immunol. 2025 May 22;16:1585895. doi: 10.3389/fimmu.2025.1585895 (PMC12137363; doi:10.3389/fimmu.2025.1585895)
Supplement: Supplementary file 9 [file Table9.xlsx]

## Sheet: 01.GSEA_VAMP2
ID	Description	setSize	enrichmentScore	NES	pvalue	p.adjust	qvalue	rank	leading_edge	core_enrichment
KEGG_GRAFT_VERSUS_HOST_DISEASE	GRAFT_VERSUS_HOST_DISEASE	30	-0.773827	-3.67872	1e-10	4.225e-09	3.13157894736842e-09	2001	tags=70%	list=12%	signal=62%	KLRC1/CD28/FASLG/TNF/HLA-DRB1/HLA-DQB1/HLA-DOB/HLA-DOA/HLA-DPB1/HLA-DMA/GZMB/CD80/FAS/IFNG/HLA-DMB/IL6/IL1B/HLA-DPA1/CD86/HLA-DQA1/HLA-DRA
KEGG_RIBOSOME	RIBOSOME	85	-0.651356	-3.66456	1e-10	4.225e-09	3.13157894736842e-09	2684	tags=65%	list=16%	signal=55%	RPS21/RPS11/RPS26/RPL29/RPS5/RPS25/RPL14/RPL37/RPL6/RPS20/RPS18/RPL10A/RPL11/RPL5/RPL24/UBA52/RPS23/RPL36A/RPL35/RPL27A/RPSA/RPL7/RPL31/RPS8/RPLP0/RPS24/RPS10/RPS27/RPL36AL/RPS27A/RPL12/RPL9/RPS12/RPL34/RPS4X/RPL27/RPL35A/RPL30/RPS3A/RPS29/RPS17/RPL39/RSL24D1/RPS13/RPL41/RPL23/RPL21/RPS7/RPL26/RPL17/RPS27L/RPS15A/MRPL13/RPL26L1/RPL22L1
KEGG_ALLOGRAFT_REJECTION	ALLOGRAFT_REJECTION	31	-0.762494	-3.63409	1e-10	4.225e-09	3.13157894736842e-09	2088	tags=68%	list=12%	signal=60%	CD40LG/CD28/FASLG/TNF/HLA-DRB1/IL12A/HLA-DQB1/HLA-DOB/HLA-DOA/HLA-DPB1/HLA-DMA/GZMB/CD80/FAS/IFNG/HLA-DMB/HLA-DPA1/CD86/IL10/HLA-DQA1/HLA-DRA
KEGG_TYPE_I_DIABETES_MELLITUS	TYPE_I_DIABETES_MELLITUS	35	-0.683006	-3.2534	1e-10	4.225e-09	3.13157894736842e-09	2303	tags=60%	list=14%	signal=52%	LTA/CD28/FASLG/TNF/HLA-DRB1/IL12A/HLA-DQB1/HLA-DOB/HLA-DOA/HLA-DPB1/HLA-DMA/GZMB/CD80/FAS/IFNG/HLA-DMB/IL1B/HLA-DPA1/CD86/HLA-DQA1/HLA-DRA
KEGG_AUTOIMMUNE_THYROID_DISEASE	AUTOIMMUNE_THYROID_DISEASE	32	-0.684164	-3.24007	2.79314671906228e-10	9.44083591043049e-09	6.99756756986128e-09	2088	tags=81%	list=12%	signal=71%	HLA-DRB5/CD40/HLA-F/HLA-DQA2/HLA-B/PRF1/TSHR/CD40LG/CD28/FASLG/HLA-DRB1/HLA-DQB1/HLA-DOB/HLA-DOA/HLA-DPB1/HLA-DMA/GZMB/CTLA4/CD80/FAS/HLA-DMB/HLA-DPA1/CD86/IL10/HLA-DQA1/HLA-DRA
KEGG_PROTEASOME	PROTEASOME	43	-0.60411	-3.08454	5.7656320596084e-10	1.62398636345637e-08	1.20370213174281e-08	2243	tags=58%	list=13%	signal=51%	PSMC1/PSMA8/PSMB5/PSMC6/PSMD8/PSMD1/PSMB7/PSME1/PSMB1/PSMB4/PSMB3/PSMD6/PSMB8/PSMC2/IFNG/PSMB9/PSME2/PSMD14/PSMA2/PSMA1/PSMA3/PSMA5/PSMA4/PSMA6/POMP
KEGG_ANTIGEN_PROCESSING_AND_PRESENTATION	ANTIGEN_PROCESSING_AND_PRESENTATION	61	-0.504169	-2.81001	1.32344763811465e-09	3.19518072630537e-08	2.36827472083674e-08	4022	tags=59%	list=24%	signal=45%	CANX/HLA-F/HLA-DQA2/HLA-B/HSPA6/CD74/CALR/PDIA3/CD8B/KLRD1/LTA/HSPA4/KLRC2/KLRC1/KLRC4/CD8A/TAP1/HLA-DRB1/PSME1/KLRC3/CTSB/HLA-DQB1/HLA-DOB/HLA-DOA/HLA-DPB1/HLA-DMA/IFI30/PSME2/HLA-DMB/CTSL/HSPA8/HLA-DPA1/HLA-DQA1/CTSS/HLA-DRA/B2M
KEGG_LEISHMANIA_INFECTION	LEISHMANIA_INFECTION	68	-0.476058	-2.76249	2.16639372035492e-09	4.57650673424976e-08	3.3921164831873e-08	1854	tags=46%	list=11%	signal=41%	TNF/IFNGR2/TLR4/HLA-DRB1/IL12A/IRAK4/NCF2/PRKCB/HLA-DQB1/STAT1/PTGS2/HLA-DOB/HLA-DOA/HLA-DPB1/HLA-DMA/JAK2/IFNGR1/FCGR3A/IFNG/FCGR3B/HLA-DMB/CR1/IL1B/ITGA4/HLA-DPA1/TLR2/FCGR1A/FCGR2A/IL10/HLA-DQA1/HLA-DRA
KEGG_ASTHMA	ASTHMA	20	-0.760299	-3.08678	4.16087127099557e-08	7.81319160886945e-07	5.7911541666488e-07	2088	tags=70%	list=12%	signal=61%	CD40LG/TNF/HLA-DRB1/HLA-DQB1/HLA-DOB/HLA-DOA/HLA-DPB1/HLA-DMA/HLA-DMB/HLA-DPA1/IL10/HLA-DQA1/HLA-DRA/FCER1G
KEGG_NOTCH_SIGNALING_PATHWAY	NOTCH_SIGNALING_PATHWAY	45	0.609046909185456	2.03546315268177	5.72698669705992e-07	9.28167591452543e-06	6.87959784384009e-06	3626	tags=53%	list=21%	signal=42%	NUMBL/NCOR2/DVL3/DVL2/RFNG/DVL1/CREBBP/DTX2/MAML1/CTBP1/DLL1/KAT2A/MAML3/NOTCH3/DTX3/LFNG/EP300/NOTCH1/DTX4/CTBP2/JAG2/DTX1/NOTCH4/HES1
KEGG_INTESTINAL_IMMUNE_NETWORK_FOR_IGA_PRODUCTION	INTESTINAL_IMMUNE_NETWORK_FOR_IGA_PRODUCTION	38	-0.533852	-2.55607	6.04132751833016e-07	9.28167591452543e-06	6.87959784384009e-06	2609	tags=63%	list=15%	signal=54%	TNFRSF13B/IL15RA/IL15/CD40LG/CD28/HLA-DRB1/HLA-DQB1/HLA-DOB/HLA-DOA/HLA-DPB1/HLA-DMA/ICOS/CD80/TNFRSF17/HLA-DMB/IL6/TNFSF13B/ITGA4/CXCR4/HLA-DPA1/CD86/IL10/HLA-DQA1/HLA-DRA
KEGG_TOLL_LIKE_RECEPTOR_SIGNALING_PATHWAY	TOLL_LIKE_RECEPTOR_SIGNALING_PATHWAY	89	-0.329156	-1.83567	7.04188973408524e-06	9.91732804217005e-05	7.35074454698372e-05	1595	tags=33%	list=9%	signal=30%	TLR4/MAPK8/MAP2K4/IL12A/IRAK4/PIK3CG/TLR6/STAT1/TLR7/CCL5/CTSK/TBK1/LBP/CD80/CXCL9/CXCL11/SPP1/IL6/IL1B/CHUK/CXCL10/CCL3/TLR1/CD86/TLR2/CCL4/CXCL8/TLR8/LY96
KEGG_PROTEIN_EXPORT	PROTEIN_EXPORT	23	-0.589631	-2.47901	1.75246582785446e-05	0.00021827766939317	0.000161787870805277	2913	tags=57%	list=17%	signal=47%	SRP9/IMMP1L/SPCS2/SEC11A/SRP72/SRP54/SRPRB/SEC61B/SPCS1/SPCS3/SEC61G/SRP19/SEC11C
KEGG_NOD_LIKE_RECEPTOR_SIGNALING_PATHWAY	NOD_LIKE_RECEPTOR_SIGNALING_PATHWAY	59	-0.371592	-2.02894	1.80821737958839e-05	0.00021827766939317	0.000161787870805277	1854	tags=36%	list=11%	signal=32%	TNF/HSP90B1/CASP5/MAPK8/CCL5/BIRC2/RIPK2/IL18/NLRC4/CASP1/CCL13/CCL8/IL6/IL1B/CCL7/CHUK/CXCL2/BIRC3/CXCL1/CCL2/CXCL8
KEGG_PRIMARY_IMMUNODEFICIENCY	PRIMARY_IMMUNODEFICIENCY	32	-0.49216	-2.33077	2.21637113371209e-05	0.000245312167909314	0.00018182589835695	4036	tags=72%	list=24%	signal=55%	CD40/JAK3/ADA/AICDA/ZAP70/TNFRSF13C/DCLRE1C/CD8B/TNFRSF13B/CD3E/BLNK/CD40LG/CD19/CD8A/LCK/TAP1/BTK/CD79A/IL2RG/ICOS/CD3D/IL7R/PTPRC
KEGG_HEMATOPOIETIC_CELL_LINEAGE	HEMATOPOIETIC_CELL_LINEAGE	74	-0.342491	-1.92662	2.32248206304676e-05	0.000245312167909314	0.00018182589835695	2594	tags=49%	list=15%	signal=41%	CD1D/CD1B/IL1R2/IL3RA/CD7/CD5/ITGA2/CD8B/CD33/CD3E/FLT3/CD55/IL5RA/CR2/CD59/CD14/CD19/CD8A/TNF/CD3G/HLA-DRB1/CSF2RA/MS4A1/IL2RA/CD2/IL7/CD3D/CR1/IL6/IL1B/ITGA4/CD38/IL7R/FCGR1A/HLA-DRA/TFRC
KEGG_FOCAL_ADHESION	FOCAL_ADHESION	192	0.40434150108009	1.52879705898565	4.18139483192682e-05	0.000415679839173902	0.000308102777089345	5673	tags=44%	list=33%	signal=30%	VEGFB/ARHGAP35/PIP5K1C/ACTN4/PAK4/ERBB2/AKT2/TNXB/LAMB2/PIK3R2/IGF1R/LAMA5/TLN2/PXN/PDGFB/MAPK3/EGFR/MYL9/FLNB/TLN1/VAV2/FLNA/ITGA7/COL6A2/COL6A1/ITGA3/BCAR1/COL4A2/ELK1/HRAS/PARVA/SRC/PDPK1/AKT1/JUN/COL5A3/MYL5/ZYX/RAC3/BAD/LAMC3/PDGFRB/COL11A2/ITGB4/FLNC/RAPGEF1/LAMB3/CCND1/CAPN2/ITGB5/COL4A1/CCND2/COL5A1/PIK3R1/TNN/CRKL/DIAPH1/MYLK/VEGFA/ACTG1/SHC2/ITGA11/LAMA3/VWF/SHC3/ITGB3/LAMC1/THBS4/DOCK1…
KEGG_BASAL_CELL_CARCINOMA	BASAL_CELL_CARCINOMA	47	0.519967424277082	1.75306729865408	0.000177047800134039	0.0016622821234807	0.00123208703017255	5429	tags=62%	list=32%	signal=42%	TCF7L1/SUFU/DVL3/TCF7L2/DVL2/DVL1/PTCH1/AXIN1/WNT11/GLI2/SMO/PTCH2/FZD7/BMP4/GLI1/FZD8/FZD4/AXIN2/FZD9/WNT5B/TP53/FZD10/WNT10B/GLI3/BMP2/HHIP/GSK3B/STK36/WNT2B
KEGG_VASOPRESSIN_REGULATED_WATER_REABSORPTION	VASOPRESSIN_REGULATED_WATER_REABSORPTION	40	0.523115986785382	1.71401764257583	0.000440100284333235	0.00391457621327983	0.00290149217926067	3117	tags=42%	list=18%	signal=35%	VAMP2/RAB11B/ADCY9/PRKACA/DCTN1/ADCY6/ARHGDIA/STX4/DYNLL2/CREB3L2/ADCY3/RAB5B/DYNC1H1/AVPR2/CREB3L1/GNAS/DCTN2
KEGG_CIRCADIAN_RHYTHM_MAMMAL	CIRCADIAN_RHYTHM_MAMMAL	12	0.719187028906392	1.86072147798881	0.000795527860840349	0.00672221042410095	0.00498251660210534	1207	tags=58%	list=7%	signal=54%	CSNK1D/PER1/PER2/CSNK1E/PER3/CRY2/NR1D1
KEGG_INOSITOL_PHOSPHATE_METABOLISM	INOSITOL_PHOSPHATE_METABOLISM	51	0.490268282288744	1.66703266210728	0.00102690725139538	0.00790498351045674	0.00585919051849487	5879	tags=57%	list=34%	signal=37%	PLCD3/PIP5K1C/ITPKB/PLCD1/PIP4K2B/INPP5E/PLCB3/ISYNA1/INPPL1/ITPK1/CDIPT/PI4KB/PI4KA/PLCG1/INPP5A/PIK3C2B/INPP5K/PIP4K2C/PIP5K1A/PLCD4/INPP5J/ALDH6A1/INPP5B/PLCE1/PLCB1/ITPKA/IMPA2/OCRL/PLCB2
KEGG_ACUTE_MYELOID_LEUKEMIA	ACUTE_MYELOID_LEUKEMIA	57	0.47877943495189	1.64829884562667	0.00102905110787011	0.00790498351045674	0.00585919051849487	3036	tags=39%	list=18%	signal=32%	TCF7L1/TCF7L2/AKT2/PIK3R2/RARA/MAPK3/RUNX1T1/PPARD/ZBTB16/JUP/STAT5A/PML/IKBKG/STAT5B/HRAS/RELA/AKT1/BAD/MAP2K2/ARAF/CEBPA/CCND1
KEGG_INSULIN_SIGNALING_PATHWAY	INSULIN_SIGNALING_PATHWAY	125	0.408874150019385	1.51323321026826	0.00110079155291087	0.00808842488877987	0.00599515765658552	6271	tags=49%	list=37%	signal=31%	PRKACA/TSC2/SREBF1/PTPRF/MKNK2/FASN/AKT2/EXOC7/PIK3R2/RPTOR/TRIP10/MAPK3/IRS2/PYGB/ACACB/ELK1/HRAS/PDPK1/FLOT2/AKT1/LIPE/BAD/MAP2K2/IRS1/CALM3/SLC2A4/INSR/RAPGEF1/ARAF/PHKG1/INPP5K/SORBS1/PHKA2/GYS1/PIK3R1/PYGM/PRKAG2/CRKL/PHKA1/PRKAB1/SHC2/FLOT1/SHC3/ACACA/PRKAR1B/TSC1/SHC1/PCK2/GSK3B/RAF1/PRKAR2B/PCK1/MAP2K1/FOXO1/PRKAA2/PPP1R3C/SOCS2/PDE3B/MKNK1/MAPK10/IKBKB
KEGG_RNA_DEGRADATION	RNA_DEGRADATION	53	-0.318023	-1.71069	0.00142325962324327	0.0100221198470047	0.00742841645464689	3626	tags=49%	list=21%	signal=39%	LSM6/CNOT9/PARN/MTREX/LSM2/PAPOLA/PAPOLG/CNOT10/HSPA9/DIS3/CNOT2/PNPT1/ENO1/CNOT6L/DCP2/EXOSC9/EXOSC1/EXOSC8/XRN1/XRN2/CNOT7/C1D/LSM5/LSM1/MPHOSPH6/LSM3
KEGG_PHOSPHATIDYLINOSITOL_SIGNALING_SYSTEM	PHOSPHATIDYLINOSITOL_SIGNALING_SYSTEM	72	0.458957373953276	1.62412531585244	0.00156842015023415	0.0106025202155829	0.00785861043696269	5927	tags=51%	list=35%	signal=34%	PLCD3/PIP5K1C/ITPKB/PLCD1/PIP4K2B/INPP5E/PIK3R2/PLCB3/INPPL1/DGKQ/ITPK1/CDIPT/PI4KB/PI4KA/DGKD/DGKZ/PLCG1/CALM3/INPP5A/PIK3C2B/INPP5K/PIP4K2C/DGKG/PIK3R1/PIP5K1A/ITPR3/PLCD4/INPP5J/CDS2/INPP5B/PLCE1/PLCB1/ITPKA/IMPA2/OCRL/PLCB2/DGKB
KEGG_ENDOMETRIAL_CANCER	ENDOMETRIAL_CANCER	51	0.473478404174203	1.60994294975821	0.00271977639296887	0.0176785465542977	0.013103376144263	4330	tags=43%	list=25%	signal=32%	TCF7L1/TCF7L2/ERBB2/AKT2/PIK3R2/AXIN1/MAPK3/EGFR/CASP9/ELK1/HRAS/PDPK1/AKT1/BAD/MAP2K2/ARAF/CCND1/FOXO3/AXIN2/PIK3R1/TP53/MYC
KEGG_CYTOSOLIC_DNA_SENSING_PATHWAY	CYTOSOLIC_DNA_SENSING_PATHWAY	41	-0.332433	-1.67445	0.00351591505007593	0.0220070238319567	0.0163116526689682	1328	tags=29%	list=8%	signal=27%	ZBP1/CCL5/CCL4L2/TBK1/IL18/CASP1/IL6/IL1B/CHUK/CXCL10/AIM2/CCL4
KEGG_PROSTATE_CANCER	PROSTATE_CANCER	85	0.414888202148622	1.48873779639708	0.0038124359752714	0.0230107742793167	0.0170556346262142	3036	tags=31%	list=18%	signal=25%	TCF7L1/TCF7L2/ERBB2/AKT2/PIK3R2/IGF1R/CREBBP/FGFR1/PDGFB/MAPK3/EGFR/AR/CASP9/CREB3L2/IKBKG/HRAS/RELA/PDPK1/AKT1/EP300/BAD/MAP2K2/PDGFRB/ARAF/CREB3L1/CCND1
KEGG_GLYCOSAMINOGLYCAN_BIOSYNTHESIS_CHONDROITIN_SULFATE	GLYCOSAMINOGLYCAN_BIOSYNTHESIS_CHONDROITIN_SULFATE	21	0.571671003557114	1.67994589826298	0.00463105020032856	0.0269878442708802	0.0200034473262831	4193	tags=57%	list=25%	signal=43%	XYLT2/CHST12/CHST3/CHST7/XYLT1/CHST14/B3GAT3/CHPF/B4GALT7/CHPF2/B3GALT6/UST
KEGG_MELANOGENESIS	MELANOGENESIS	87	0.412095242325284	1.48296112734695	0.0053222692743292	0.0299821169120545	0.0222228085489535	5879	tags=51%	list=34%	signal=33%	TCF7L1/ADCY9/PRKACA/DVL3/ADCY6/TCF7L2/DVL2/DVL1/PLCB3/CREBBP/MAPK3/GNAO1/CREB3L2/WNT11/ADCY3/HRAS/ADCY5/FZD7/EP300/MAP2K2/CALM3/FZD8/FZD4/MC1R/CREB3L1/ADCY4/GNAS/ADCY8/FZD9/CAMK2G/WNT5B/FZD10/GNAI1/WNT10B/GNAI2/PLCB1/GSK3B/RAF1/WNT2B/MAP2K1/ADCY1/ADCY7/EDNRB/PLCB2
KEGG_VASCULAR_SMOOTH_MUSCLE_CONTRACTION	VASCULAR_SMOOTH_MUSCLE_CONTRACTION	100	0.398716977518355	1.45472138145784	0.00633418867441291	0.0345315447088962	0.0255948540663883	5879	tags=49%	list=34%	signal=32%	ADCY9/PRKACA/GNA11/ADCY6/PLCB3/NPR2/MAPK3/MYL9/ARHGEF1/GNA12/NPR1/PLA2G4B/PLA2G6/ADCY3/ADCY5/PPP1R14A/ADRA1B/MAP2K2/ARHGEF11/CALM3/MYH11/IRAG1/PRKG1/ARAF/ADCY4/PRKCD/GNAS/PPP1R12B/RAMP2/CALD1/ADCY8/PTGIR/AVPR1A/ITPR3/MYLK/CACNA1D/CACNA1F/ADRA1D/PLCB1/RAF1/ADRA1A/CYP4A11/AGTR1/MAP2K1/ADCY1/ADCY7/CACNA1C/RAMP3/PLCB2
KEGG_AXON_GUIDANCE	AXON_GUIDANCE	121	0.38660935197362	1.42730806978149	0.00700177735907062	0.0369781366775917	0.027408273214783	6964	tags=59%	list=41%	signal=35%	SEMA3B/NFATC1/PAK4/PLXNA3/ABL1/SEMA4C/EFNB1/MAPK3/SEMA4F/EPHB6/SEMA3G/ROBO3/SEMA6C/HRAS/ABLIM3/PLXNB2/SLIT3/PLXNB3/PLXNA1/NCK2/RAC3/EPHA6/PLXNB1/SEMA4B/PLXNA2/FES/DPYSL2/EFNA5/ROBO2/UNC5C/NTN1/EPHA2/NFATC4/SEMA4G/NFATC2/EFNB2/EPHB4/SEMA5B/GNAI1/SRGAP2/ABLIM2/CHP1/NTN4/GNAI2/FYN/EPHA7/SEMA3E/SLIT1/GSK3B/ABLIM1/SLIT2/CXCL12/NFAT5/SEMA5A/SEMA6A/L1CAM/PTK2/UNC5B/ROBO1/LIMK1/RGS3/RHOD/NFATC3/RASA1/SEM…
KEGG_ECM_RECEPTOR_INTERACTION	ECM_RECEPTOR_INTERACTION	81	0.408420449347088	1.46189663713302	0.00916122816922025	0.0469165927454007	0.0347746778991136	6095	tags=48%	list=36%	signal=31%	TNXB/HSPG2/LAMB2/LAMA5/DAG1/ITGA7/COL6A2/COL6A1/ITGA3/AGRN/COL4A2/COL5A3/LAMC3/COL11A2/ITGB4/GP1BA/LAMB3/ITGB5/COL4A1/COL5A1/TNN/SDC4/ITGA11/LAMA3/VWF/ITGB3/LAMC1/THBS4/LAMA4/LAMA2/SDC3/COL6A6/COL4A6/COL1A2/COL1A1/COL6A3/ITGA9/SV2A/SV2B
