# Supplementary material for: Transcriptomic insights into the mechanism of action of telomere-related biomarkers in rheumatoid arthritis
Source: Front Immunol. 2025 May 22;16:1585895. doi: 10.3389/fimmu.2025.1585895 (PMC12137363; doi:10.3389/fimmu.2025.1585895)
Supplement: Supplementary file 10 [file Table10.xlsx]

## Sheet: 12.Immune_gene_cor
Gene	Cell	p	r
ABCC4	Plasma.cells	0.00271529224693613	0.253355340408406
S100A8	Plasma.cells	0.739633108681947	-0.0285445
VAMP2	Plasma.cells	0.196998506755781	-0.110493
PIM2	Plasma.cells	1.17380759664115e-20	0.687840387517858
ISG20	Plasma.cells	3.36059521434836e-09	0.476874669986971
ABCC4	T.cells.CD4.memory.activated	1.32012978874009e-06	0.398191730858359
S100A8	T.cells.CD4.memory.activated	0.134446478602467	0.128055296028532
VAMP2	T.cells.CD4.memory.activated	6.79183737037604e-06	-0.372579
PIM2	T.cells.CD4.memory.activated	3.50742593654122e-20	0.681647621068991
ISG20	T.cells.CD4.memory.activated	1.2367441908815e-18	0.660379570510491
ABCC4	T.cells.regulatory..Tregs.	0.154435523124429	-0.121878
S100A8	T.cells.regulatory..Tregs.	0.228939166123271	-0.103079
VAMP2	T.cells.regulatory..Tregs.	0.160878356925649	0.120016465005215
PIM2	T.cells.regulatory..Tregs.	0.0135453892211143	-0.209748
ISG20	T.cells.regulatory..Tregs.	0.0343838705408069	-0.180249
ABCC4	T.cells.gamma.delta	0.790565377871843	0.0228119277630411
S100A8	T.cells.gamma.delta	0.328884248561035	0.0837291430741036
VAMP2	T.cells.gamma.delta	0.00214163697969082	-0.2592
PIM2	T.cells.gamma.delta	0.000164808002390971	0.315366160354882
ISG20	T.cells.gamma.delta	0.0395940408913517	0.175419907830336
ABCC4	NK.cells.activated	0.0117303197711799	-0.213985
S100A8	NK.cells.activated	0.321130506268838	0.0850769599212282
VAMP2	NK.cells.activated	0.15565044107283	0.121522853309708
PIM2	NK.cells.activated	1.61789306627085e-05	-0.358072
ISG20	NK.cells.activated	0.000180828841822386	-0.313521
ABCC4	Macrophages.M1	0.00121633646066839	0.272627328708185
S100A8	Macrophages.M1	0.0405169868253096	0.17462095150267
VAMP2	Macrophages.M1	0.0105914874777825	-0.216948
PIM2	Macrophages.M1	9.10292624418736e-08	0.435898226602416
ISG20	Macrophages.M1	7.59934874548858e-12	0.540715549274432
ABCC4	Macrophages.M2	0.00392876655608699	-0.243986
S100A8	Macrophages.M2	0.0507258784256486	-0.166669
VAMP2	Macrophages.M2	0.817269993284201	0.0198475304174306
PIM2	Macrophages.M2	8.65188630572163e-11	-0.516787
ISG20	Macrophages.M2	1.57885466400622e-15	-0.611753
ABCC4	Mast.cells.resting	0.00715739581526297	-0.22799
S100A8	Mast.cells.resting	6.80994929441005e-11	-0.519227
VAMP2	Mast.cells.resting	0.000100455580932041	0.325016438977853
PIM2	Mast.cells.resting	1.05719173543347e-05	-0.365271
ISG20	Mast.cells.resting	1.16622739797679e-12	-0.55795
ABCC4	Neutrophils	0.0279069175961033	0.187201600525061
S100A8	Neutrophils	0.000424872933168988	0.295937310091265
VAMP2	Neutrophils	0.242842640980961	-0.10008
PIM2	Neutrophils	0.29647910921217	0.0895079700706563
ISG20	Neutrophils	0.0446057206746637	0.171254975108019
